# Supplementary material for: LTRs of Endogenous Retroviruses as a Source of Tbx6 Binding Sites
Source: Front Chem. 2017 Jun 15;5:34. doi: 10.3389/fchem.2017.00034 (PMC5471307; doi:10.3389/fchem.2017.00034)
Supplement: Supplementary file 1 [file Table1.XLSX]

## Sheet: Sheet1
Supplementary Table 1, list of Tbx6 binding motif & their associated repeat sequence and closest genes

## Sheet: list of Tbx6 binding sites
chromosome (Tbx6 binding motif)	chromosome start site(Tbx6 binding motif)	chromosome end site(Tbx6 binding motif)	chromosome (Repeatmasker)	chromosome start site(Repeatmasker)	chromosome end site(Repeatmasker)	name (Repeatmasker)	strand (Repeatmasker)	type (Repeatmasker)	chromosome (closest gene)	chromosome start site(closest gene)	chromosome end site(closest gene)	ID (closest gene)	name (closest gene)	strand (closest gene)	distance (Tbx binding motif-closest gene start site)
chr1	13596864	13596871	chr1	13596842	13597144	ORR1A2	+	LTR	chr1	13589909	13589910	NM_028173	Tram1	-	-6955
chr1	13596884	13596891	chr1	13596842	13597144	ORR1A2	+	LTR	chr1	13589909	13589910	NM_028173	Tram1	-	-6975
chr1	13596898	13596905	chr1	13596842	13597144	ORR1A2	+	LTR	chr1	13589909	13589910	NM_028173	Tram1	-	-6989
chr1	23539780	23539787	chr1	23539522	23539908	ORR1B1	-	LTR	chr1	23383174	23383175	NM_001081079	Ogfrl1	-	-156606
chr1	23539831	23539838	chr1	23539522	23539908	ORR1B1	-	LTR	chr1	23383174	23383175	NM_001081079	Ogfrl1	-	-156657
chr1	23539848	23539855	chr1	23539522	23539908	ORR1B1	-	LTR	chr1	23383174	23383175	NM_001081079	Ogfrl1	-	-156674
chr1	30929569	30929576	chr1	30929291	30929685	ORR1B1	-	LTR	chr1	30949709	30949710	NR_002688	Gm13363	-	20134
chr1	30929589	30929596	chr1	30929291	30929685	ORR1B1	-	LTR	chr1	30949709	30949710	NR_002688	Gm13363	-	20114
chr1	30929650	30929657	chr1	30929291	30929685	ORR1B1	-	LTR	chr1	30949709	30949710	NR_002688	Gm13363	-	20053
chr1	32037668	32037675	chr1	32037428	32037774	ORR1A0	-	LTR	chr1	32172721	32172722	NM_133235	Khdrbs2	+	135047
chr1	32037702	32037709	chr1	32037428	32037774	ORR1A0	-	LTR	chr1	32172721	32172722	NM_133235	Khdrbs2	+	135013
chr1	32037722	32037729	chr1	32037428	32037774	ORR1A0	-	LTR	chr1	32172721	32172722	NM_133235	Khdrbs2	+	134993
chr1	34514725	34514732	chr1	34514679	34514992	ORR1A2	+	LTR	chr1	34498429	34498430	NM_009355	Prss39	+	-16296
chr1	34514765	34514772	chr1	34514679	34514992	ORR1A2	+	LTR	chr1	34498429	34498430	NM_009355	Prss39	+	-16336
chr1	34514799	34514806	chr1	34514679	34514992	ORR1A2	+	LTR	chr1	34498429	34498430	NM_009355	Prss39	+	-16370
chr1	39128825	39128832	chr1	39128723	39128964	CT-rich	+	Low_complexity	chr1	39186991	39186992	NR_105767	Mir6349	-	58160
chr1	39128870	39128877	chr1	39128723	39128964	CT-rich	+	Low_complexity	chr1	39186991	39186992	NR_105767	Mir6349	-	58115
chr1	39128900	39128907	chr1	39128723	39128964	CT-rich	+	Low_complexity	chr1	39186991	39186992	NR_105767	Mir6349	-	58085
chr1	39128909	39128916	chr1	39128723	39128964	CT-rich	+	Low_complexity	chr1	39186991	39186992	NR_105767	Mir6349	-	58076
chr1	39128936	39128943	chr1	39128723	39128964	CT-rich	+	Low_complexity	chr1	39186991	39186992	NR_105767	Mir6349	-	58049
chr1	39128951	39128958	chr1	39128723	39128964	CT-rich	+	Low_complexity	chr1	39186991	39186992	NR_105767	Mir6349	-	58034
chr1	39138536	39138543	chr1	39138470	39138854	ORR1A3	+	LTR	chr1	39186991	39186992	NR_105767	Mir6349	-	48449
chr1	39138556	39138563	chr1	39138470	39138854	ORR1A3	+	LTR	chr1	39186991	39186992	NR_105767	Mir6349	-	48429
chr1	39915677	39915684	chr1	39915455	39915719	ORR1B2	-	LTR	chr1	39900912	39900913	NM_001252200	Map4k4	+	-14765
chr1	39915695	39915702	chr1	39915455	39915719	ORR1B2	-	LTR	chr1	39900912	39900913	NM_001252200	Map4k4	+	-14783
chr1	39915713	39915720	chr1	39915455	39915719	ORR1B2	-	LTR	chr1	39900912	39900913	NM_001252200	Map4k4	+	-14801
chr1	39915731	39915738	.	.	.	.	.	.	chr1	39900912	39900913	NM_001252200	Map4k4	+	-14819
chr1	39915749	39915756	.	.	.	.	.	.	chr1	39900912	39900913	NM_001252200	Map4k4	+	-14837
chr1	39915767	39915774	chr1	39915761	39916462	ORR1B2-int	-	LTR	chr1	39900912	39900913	NM_001252200	Map4k4	+	-14855
chr1	39915785	39915792	chr1	39915761	39916462	ORR1B2-int	-	LTR	chr1	39900912	39900913	NM_001252200	Map4k4	+	-14873
chr1	39915803	39915810	chr1	39915761	39916462	ORR1B2-int	-	LTR	chr1	39900912	39900913	NM_001252200	Map4k4	+	-14891
chr1	39915821	39915828	chr1	39915761	39916462	ORR1B2-int	-	LTR	chr1	39900912	39900913	NM_001252200	Map4k4	+	-14909
chr1	40154215	40154222	chr1	40154169	40154531	ORR1A3	+	LTR	chr1	40085850	40085851	NR_037980	Gm16894	-	-68365
chr1	40154235	40154242	chr1	40154169	40154531	ORR1A3	+	LTR	chr1	40085850	40085851	NR_037980	Gm16894	-	-68385
chr1	40154255	40154262	chr1	40154169	40154531	ORR1A3	+	LTR	chr1	40085850	40085851	NR_037980	Gm16894	-	-68405
chr1	40671678	40671685	.	.	.	.	.	.	chr1	40681711	40681712	NM_001033289	Slc9a2	+	10027
chr1	40671696	40671703	chr1	40671696	40672025	ORR1C2	+	LTR	chr1	40681711	40681712	NM_001033289	Slc9a2	+	10009
chr1	40671716	40671723	chr1	40671696	40672025	ORR1C2	+	LTR	chr1	40681711	40681712	NM_001033289	Slc9a2	+	9989
chr1	40947279	40947286	chr1	40947260	40947341	ORR1A1	+	LTR	chr1	40805600	40805601	NM_001081198	Tmem182	+	-141679
chr1	40947339	40947346	chr1	40947260	40947341	ORR1A1	+	LTR	chr1	40805600	40805601	NM_001081198	Tmem182	+	-141739
chr1	40947359	40947366	chr1	40947330	40947691	ORR1A2	+	LTR	chr1	40805600	40805601	NM_001081198	Tmem182	+	-141759
chr1	40947399	40947406	chr1	40947330	40947691	ORR1A2	+	LTR	chr1	40805600	40805601	NM_001081198	Tmem182	+	-141799
chr1	51122403	51122410	.	.	.	.	.	.	chr1	51289125	51289126	NM_138741	Sdpr	+	166716
chr1	51122455	51122462	.	.	.	.	.	.	chr1	51289125	51289126	NM_138741	Sdpr	+	166664
chr1	51122661	51122668	.	.	.	.	.	.	chr1	51289125	51289126	NM_138741	Sdpr	+	166458
chr1	51122713	51122720	.	.	.	.	.	.	chr1	51289125	51289126	NM_138741	Sdpr	+	166406
chr1	52530093	52530100	chr1	52529957	52530105	ORR1D1	+	LTR	chr1	52500447	52500448	NM_008667	Nab1	-	-29646
chr1	52530113	52530120	chr1	52530096	52530392	ORR1D1	+	LTR	chr1	52500447	52500448	NM_008667	Nab1	-	-29666
chr1	52530153	52530160	chr1	52530096	52530392	ORR1D1	+	LTR	chr1	52500447	52500448	NM_008667	Nab1	-	-29706
chr1	58827715	58827722	chr1	58827468	58827804	ORR1A2	-	LTR	chr1	58802501	58802502	NM_001080126	Casp8	+	-25214
chr1	58827735	58827742	chr1	58827468	58827804	ORR1A2	-	LTR	chr1	58802501	58802502	NM_001080126	Casp8	+	-25234
chr1	58827753	58827760	chr1	58827468	58827804	ORR1A2	-	LTR	chr1	58802501	58802502	NM_001080126	Casp8	+	-25252
chr1	71838956	71838963	chr1	71838867	71839250	ORR1D1	+	LTR	chr1	71888111	71888112	NR_027658	Gm8883	+	49149
chr1	71838993	71839000	chr1	71838867	71839250	ORR1D1	+	LTR	chr1	71888111	71888112	NR_027658	Gm8883	+	49112
chr1	71839033	71839040	chr1	71838867	71839250	ORR1D1	+	LTR	chr1	71888111	71888112	NR_027658	Gm8883	+	49072
chr1	75166910	75166917	chr1	75166846	75166948	(TG)n	+	Simple_repeat	chr1	75168645	75168646	NM_001159905	Zfand2b	+	1729
chr1	75166964	75166971	.	.	.	.	.	.	chr1	75168645	75168646	NM_001159905	Zfand2b	+	1675
chr1	75167018	75167025	chr1	75166980	75167164	(TG)n	+	Simple_repeat	chr1	75168645	75168646	NM_001159905	Zfand2b	+	1621
chr1	75167072	75167079	chr1	75166980	75167164	(TG)n	+	Simple_repeat	chr1	75168645	75168646	NM_001159905	Zfand2b	+	1567
chr1	75167126	75167133	chr1	75166980	75167164	(TG)n	+	Simple_repeat	chr1	75168645	75168646	NM_001159905	Zfand2b	+	1513
chr1	80184600	80184607	chr1	80184554	80184900	ORR1A3	+	LTR	chr1	80213943	80213944	NM_173425	Fam124b	-	29337
chr1	80184620	80184627	chr1	80184554	80184900	ORR1A3	+	LTR	chr1	80213943	80213944	NM_173425	Fam124b	-	29317
chr1	80184660	80184667	chr1	80184554	80184900	ORR1A3	+	LTR	chr1	80213943	80213944	NM_173425	Fam124b	-	29277
chr1	81894271	81894278	chr1	81894083	81894383	ORR1A2	-	LTR	chr1	82131915	82131916	NR_105762	Mir6344	+	237638
chr1	81894291	81894298	chr1	81894083	81894383	ORR1A2	-	LTR	chr1	82131915	82131916	NR_105762	Mir6344	+	237618
chr1	81894311	81894318	chr1	81894083	81894383	ORR1A2	-	LTR	chr1	82131915	82131916	NR_105762	Mir6344	+	237598
chr1	85106502	85106509	chr1	85106227	85106767	MT2_Mm	+	LTR	chr1	85109852	85109853	NM_213615	A530032D15Rik	-	3344
chr1	85779916	85779923	chr1	85779890	85779988	ORR1B2	+	LTR	chr1	85775270	85775271	NR_108086	9930111H07Rik	+	-4646
chr1	85779936	85779943	chr1	85779890	85779988	ORR1B2	+	LTR	chr1	85775270	85775271	NR_108086	9930111H07Rik	+	-4666
chr1	85779985	85779992	chr1	85779890	85779988	ORR1B2	+	LTR	chr1	85775270	85775271	NR_108086	9930111H07Rik	+	-4715
chr1	85780005	85780012	chr1	85779994	85780319	ORR1B2	+	LTR	chr1	85775270	85775271	NR_108086	9930111H07Rik	+	-4735
chr1	85945897	85945904	chr1	85945899	85946260	ORR1B2	+	LTR	chr1	85961054	85961055	NM_001033290	Gpr55	-	15151
chr1	85945946	85945953	chr1	85945899	85946260	ORR1B2	+	LTR	chr1	85961054	85961055	NM_001033290	Gpr55	-	15102
chr1	85945966	85945973	chr1	85945899	85946260	ORR1B2	+	LTR	chr1	85961054	85961055	NM_001033290	Gpr55	-	15082
chr1	85945986	85945993	chr1	85945899	85946260	ORR1B2	+	LTR	chr1	85961054	85961055	NM_001033290	Gpr55	-	15062
chr1	85966999	85967006	chr1	85966951	85967366	ORR1B1	+	LTR	chr1	85961054	85961055	NM_001033290	Gpr55	-	-5945
chr1	85967039	85967046	chr1	85966951	85967366	ORR1B1	+	LTR	chr1	85961054	85961055	NM_001033290	Gpr55	-	-5985
chr1	85967059	85967066	chr1	85966951	85967366	ORR1B1	+	LTR	chr1	85961054	85961055	NM_001033290	Gpr55	-	-6005
chr1	87249773	87249780	.	.	.	.	.	.	chr1	87264363	87264364	NM_028889	Efhd1	+	14584
chr1	87249791	87249798	.	.	.	.	.	.	chr1	87264363	87264364	NM_028889	Efhd1	+	14566
chr1	87249808	87249815	.	.	.	.	.	.	chr1	87264363	87264364	NM_028889	Efhd1	+	14549
chr1	89901526	89901533	chr1	89901417	89901702	ORR1D1	-	LTR	chr1	89931175	89931176	NM_010262	Gbx2	-	29643
chr1	89901546	89901553	chr1	89901417	89901702	ORR1D1	-	LTR	chr1	89931175	89931176	NM_010262	Gbx2	-	29623
chr1	89901566	89901573	chr1	89901417	89901702	ORR1D1	-	LTR	chr1	89931175	89931176	NM_010262	Gbx2	-	29603
chr1	89901586	89901593	chr1	89901417	89901702	ORR1D1	-	LTR	chr1	89931175	89931176	NM_010262	Gbx2	-	29583
chr1	90199225	90199232	chr1	90198965	90199368	ORR1B1	-	LTR	chr1	90203979	90203980	NM_001271607	Ackr3	+	4748
chr1	90199245	90199252	chr1	90198965	90199368	ORR1B1	-	LTR	chr1	90203979	90203980	NM_001271607	Ackr3	+	4728
chr1	90199285	90199292	chr1	90198965	90199368	ORR1B1	-	LTR	chr1	90203979	90203980	NM_001271607	Ackr3	+	4688
chr1	90487027	90487034	chr1	90486918	90487344	ORR1C2	+	LTR	chr1	90603424	90603425	NM_133805	Cops8	+	116391
chr1	90487047	90487054	chr1	90486918	90487344	ORR1C2	+	LTR	chr1	90603424	90603425	NM_133805	Cops8	+	116371
chr1	90487067	90487074	chr1	90486918	90487344	ORR1C2	+	LTR	chr1	90603424	90603425	NM_133805	Cops8	+	116351
chr1	91788906	91788913	chr1	91788651	91789101	ORR1C2	-	LTR	chr1	91801460	91801461	NM_007855	Twist2	+	12548
chr1	91788923	91788930	chr1	91788651	91789101	ORR1C2	-	LTR	chr1	91801460	91801461	NM_007855	Twist2	+	12531
chr1	91788945	91788952	chr1	91788651	91789101	ORR1C2	-	LTR	chr1	91801460	91801461	NM_007855	Twist2	+	12509
chr1	91788965	91788972	chr1	91788651	91789101	ORR1C2	-	LTR	chr1	91801460	91801461	NM_007855	Twist2	+	12489
chr1	91789005	91789012	chr1	91788651	91789101	ORR1C2	-	LTR	chr1	91801460	91801461	NM_007855	Twist2	+	12449
chr1	92046345	92046352	chr1	92046299	92046616	ORR1A2	+	LTR	chr1	92180340	92180341	NM_207225	Hdac4	-	133989
chr1	92046365	92046372	chr1	92046299	92046616	ORR1A2	+	LTR	chr1	92180340	92180341	NM_207225	Hdac4	-	133969
chr1	92046384	92046391	chr1	92046299	92046616	ORR1A2	+	LTR	chr1	92180340	92180341	NM_207225	Hdac4	-	133950
chr1	92397591	92397598	.	.	.	.	.	.	chr1	92464541	92464542	NR_105865	Mir6900	-	66944
chr1	92397611	92397618	.	.	.	.	.	.	chr1	92464541	92464542	NR_105865	Mir6900	-	66924
chr1	92397631	92397638	.	.	.	.	.	.	chr1	92464541	92464542	NR_105865	Mir6900	-	66904
chr1	98065898	98065905	chr1	98065617	98066027	ORR1C1	-	LTR	chr1	98047792	98047793	NR_037993	B230216N24Rik	-	-18106
chr1	98065918	98065925	chr1	98065617	98066027	ORR1C1	-	LTR	chr1	98047792	98047793	NR_037993	B230216N24Rik	-	-18126
chr1	98065938	98065945	chr1	98065617	98066027	ORR1C1	-	LTR	chr1	98047792	98047793	NR_037993	B230216N24Rik	-	-18146
chr1	98128472	98128479	chr1	98128385	98128725	ORR1D1	+	LTR	chr1	98131466	98131467	NR_040439	1810006J02Rik	+	2988
chr1	98128492	98128499	chr1	98128385	98128725	ORR1D1	+	LTR	chr1	98131466	98131467	NR_040439	1810006J02Rik	+	2968
chr1	98128512	98128519	chr1	98128385	98128725	ORR1D1	+	LTR	chr1	98131466	98131467	NR_040439	1810006J02Rik	+	2948
chr1	98134916	98134923	chr1	98134901	98135269	ORR1B1	+	LTR	chr1	98131466	98131467	NR_040439	1810006J02Rik	+	-3450
chr1	98134978	98134985	chr1	98134901	98135269	ORR1B1	+	LTR	chr1	98131466	98131467	NR_040439	1810006J02Rik	+	-3512
chr1	98134998	98135005	chr1	98134901	98135269	ORR1B1	+	LTR	chr1	98131466	98131467	NR_040439	1810006J02Rik	+	-3532
chr1	120286192	120286199	chr1	120286103	120286525	ORR1C1	+	LTR	chr1	120271081	120271082	NM_001085409	Steap3	-	-15111
chr1	120286212	120286219	chr1	120286103	120286525	ORR1C1	+	LTR	chr1	120271081	120271082	NM_001085409	Steap3	-	-15131
chr1	120286232	120286239	chr1	120286103	120286525	ORR1C1	+	LTR	chr1	120271081	120271082	NM_001085409	Steap3	-	-15151
chr1	120308389	120308396	chr1	120308261	120308667	RLTR15	+	LTR	chr1	120340581	120340582	NM_207233	C1ql2	+	32186
chr1	120308419	120308426	chr1	120308261	120308667	RLTR15	+	LTR	chr1	120340581	120340582	NM_207233	C1ql2	+	32156
chr1	120308449	120308456	chr1	120308261	120308667	RLTR15	+	LTR	chr1	120340581	120340582	NM_207233	C1ql2	+	32126
chr1	120308479	120308486	chr1	120308261	120308667	RLTR15	+	LTR	chr1	120340581	120340582	NM_207233	C1ql2	+	32096
chr1	120308509	120308516	chr1	120308261	120308667	RLTR15	+	LTR	chr1	120340581	120340582	NM_207233	C1ql2	+	32066
chr1	134018818	134018825	chr1	134018743	134019124	ORR1B1	+	LTR	chr1	134037514	134037515	NM_021355	Fmod	+	18690
chr1	134018838	134018845	chr1	134018743	134019124	ORR1B1	+	LTR	chr1	134037514	134037515	NM_021355	Fmod	+	18670
chr1	134018858	134018865	chr1	134018743	134019124	ORR1B1	+	LTR	chr1	134037514	134037515	NM_021355	Fmod	+	18650
chr1	135010534	135010541	.	.	.	.	.	.	chr1	134962564	134962565	NM_001278115	Ube2t	+	-47970
chr1	135010549	135010556	.	.	.	.	.	.	chr1	134962564	134962565	NM_001278115	Ube2t	+	-47985
chr1	135010564	135010571	.	.	.	.	.	.	chr1	134962564	134962565	NM_001278115	Ube2t	+	-48000
chr1	135010594	135010601	.	.	.	.	.	.	chr1	134962564	134962565	NM_001278115	Ube2t	+	-48030
chr1	137196051	137196058	chr1	137195976	137196352	ORR1C1	+	LTR	chr1	136960447	136960448	NM_030676	Nr5a2	-	-235604
chr1	137196071	137196078	chr1	137195976	137196352	ORR1C1	+	LTR	chr1	136960447	136960448	NM_030676	Nr5a2	-	-235624
chr1	137196091	137196098	chr1	137195976	137196352	ORR1C1	+	LTR	chr1	136960447	136960448	NM_030676	Nr5a2	-	-235644
chr1	148681039	148681046	chr1	148680770	148681103	ORR1A2	-	LTR	chr1	149922438	149922439	NM_001305632	Pla2g4a	-	1241393
chr1	148681059	148681066	chr1	148680770	148681103	ORR1A2	-	LTR	chr1	149922438	149922439	NM_001305632	Pla2g4a	-	1241373
chr1	148681079	148681086	chr1	148680770	148681103	ORR1A2	-	LTR	chr1	149922438	149922439	NM_001305632	Pla2g4a	-	1241353
chr1	151568870	151568877	chr1	151568605	151568982	ORR1A2	-	LTR	chr1	151571372	151571373	NM_022018	Fam129a	+	2496
chr1	151568890	151568897	chr1	151568605	151568982	ORR1A2	-	LTR	chr1	151571372	151571373	NM_022018	Fam129a	+	2476
chr1	151568910	151568917	chr1	151568605	151568982	ORR1A2	-	LTR	chr1	151571372	151571373	NM_022018	Fam129a	+	2456
chr1	151568930	151568937	chr1	151568605	151568982	ORR1A2	-	LTR	chr1	151571372	151571373	NM_022018	Fam129a	+	2436
chr1	152384724	152384731	.	.	.	.	.	.	chr1	152386681	152386682	NM_025677	Tsen15	-	1951
chr1	152384767	152384774	.	.	.	.	.	.	chr1	152386681	152386682	NM_025677	Tsen15	-	1908
chr1	152384804	152384811	.	.	.	.	.	.	chr1	152386681	152386682	NM_025677	Tsen15	-	1871
chr1	156364827	156364834	chr1	156364592	156364916	ORR1A1	-	LTR	chr1	156310718	156310719	NM_130456	Nphs2	+	-54109
chr1	156364847	156364854	chr1	156364592	156364916	ORR1A1	-	LTR	chr1	156310718	156310719	NM_130456	Nphs2	+	-54129
chr1	156364864	156364871	chr1	156364592	156364916	ORR1A1	-	LTR	chr1	156310718	156310719	NM_130456	Nphs2	+	-54146
chr1	157294898	157294905	chr1	157294900	157295198	ORR1A3	+	LTR	chr1	157412351	157412352	NR_027984	2810025M15Rik	+	117447
chr1	157294946	157294953	chr1	157294900	157295198	ORR1A3	+	LTR	chr1	157412351	157412352	NR_027984	2810025M15Rik	+	117399
chr1	157294966	157294973	chr1	157294900	157295198	ORR1A3	+	LTR	chr1	157412351	157412352	NR_027984	2810025M15Rik	+	117379
chr1	161198705	161198712	chr1	161198687	161198841	G-rich	+	Low_complexity	chr1	161159313	161159314	NM_001195189	4930469G21Rik	-	-39392
chr1	166828148	166828155	chr1	166827414	166828150	Lx8	+	LINE	chr1	166681844	166681845	NM_001347135	Fmo9	-	-146304
chr1	166828227	166828234	chr1	166828150	166828541	ORR1B1	+	LTR	chr1	166681844	166681845	NM_001347135	Fmo9	-	-146383
chr1	166828246	166828253	chr1	166828150	166828541	ORR1B1	+	LTR	chr1	166681844	166681845	NM_001347135	Fmo9	-	-146402
chr1	167404313	167404320	chr1	167404081	167404398	ORR1A2	-	LTR	chr1	167393796	167393797	NM_025569	Mgst3	-	-10517
chr1	167404327	167404334	chr1	167404081	167404398	ORR1A2	-	LTR	chr1	167393796	167393797	NM_025569	Mgst3	-	-10531
chr1	167404347	167404354	chr1	167404081	167404398	ORR1A2	-	LTR	chr1	167393796	167393797	NM_025569	Mgst3	-	-10551
chr1	167647397	167647404	chr1	167647200	167647580	ORR1C2	-	LTR	chr1	167618264	167618265	NM_001159731	Rxrg	+	-29133
chr1	167647419	167647426	chr1	167647200	167647580	ORR1C2	-	LTR	chr1	167618264	167618265	NM_001159731	Rxrg	+	-29155
chr1	167647441	167647448	chr1	167647200	167647580	ORR1C2	-	LTR	chr1	167618264	167618265	NM_001159731	Rxrg	+	-29177
chr1	167647463	167647470	chr1	167647200	167647580	ORR1C2	-	LTR	chr1	167618264	167618265	NM_001159731	Rxrg	+	-29199
chr1	171292266	171292273	chr1	171292220	171292556	ORR1A2	+	LTR	chr1	171294981	171294982	NM_025388	Ufc1	-	2709
chr1	171292286	171292293	chr1	171292220	171292556	ORR1A2	+	LTR	chr1	171294981	171294982	NM_025388	Ufc1	-	2689
chr1	171292306	171292313	chr1	171292220	171292556	ORR1A2	+	LTR	chr1	171294981	171294982	NM_025388	Ufc1	-	2669
chr1	171292340	171292347	chr1	171292220	171292556	ORR1A2	+	LTR	chr1	171294981	171294982	NM_025388	Ufc1	-	2635
chr1	172391050	172391057	chr1	172390787	172391155	ORR1B1	-	LTR	chr1	172376530	172376531	NM_026234	Pigm	+	-14520
chr1	172391070	172391077	chr1	172390787	172391155	ORR1B1	-	LTR	chr1	172376530	172376531	NM_026234	Pigm	+	-14540
chr1	172391133	172391140	chr1	172390787	172391155	ORR1B1	-	LTR	chr1	172376530	172376531	NM_026234	Pigm	+	-14603
chr1	178376259	178376266	chr1	178376016	178376395	ORR1B1	-	LTR	chr1	178405880	178405881	NM_026626	Efcab2	+	29615
chr1	178376278	178376285	chr1	178376016	178376395	ORR1B1	-	LTR	chr1	178405880	178405881	NM_026626	Efcab2	+	29596
chr1	178376298	178376305	chr1	178376016	178376395	ORR1B1	-	LTR	chr1	178405880	178405881	NM_026626	Efcab2	+	29576
chr1	178376318	178376325	chr1	178376016	178376395	ORR1B1	-	LTR	chr1	178405880	178405881	NM_026626	Efcab2	+	29556
chr1	179110180	179110187	chr1	179109939	179110272	ORR1A2	-	LTR	chr1	179518002	179518003	NM_027188	Smyd3	-	407816
chr1	179110200	179110207	chr1	179109939	179110272	ORR1A2	-	LTR	chr1	179518002	179518003	NM_027188	Smyd3	-	407796
chr1	179110220	179110227	chr1	179109939	179110272	ORR1A2	-	LTR	chr1	179518002	179518003	NM_027188	Smyd3	-	407776
chr1	180526337	180526344	chr1	180526061	180526409	ORR1A4	-	LTR	chr1	180568974	180568975	NM_007415	Parp1	+	42631
chr1	180526357	180526364	chr1	180526061	180526409	ORR1A4	-	LTR	chr1	180568974	180568975	NM_007415	Parp1	+	42611
chr1	180526405	180526412	chr1	180526061	180526409	ORR1A4	-	LTR	chr1	180568974	180568975	NM_007415	Parp1	+	42563
chr1	181458251	181458258	chr1	181457978	181458343	ORR1A4	-	LTR	chr1	181511450	181511451	NM_207280	Ccdc121	-	53193
chr1	181458271	181458278	chr1	181457978	181458343	ORR1A4	-	LTR	chr1	181511450	181511451	NM_207280	Ccdc121	-	53173
chr1	181458291	181458298	chr1	181457978	181458343	ORR1A4	-	LTR	chr1	181511450	181511451	NM_207280	Ccdc121	-	53153
chr1	191999089	191999096	chr1	191999000	191999429	ORR1D1	+	LTR	chr1	191998633	191998634	NR_039566	Mir3473c	-	-456
chr1	191999109	191999116	chr1	191999000	191999429	ORR1D1	+	LTR	chr1	191998633	191998634	NR_039566	Mir3473c	-	-476
chr1	191999126	191999133	chr1	191999000	191999429	ORR1D1	+	LTR	chr1	191998633	191998634	NR_039566	Mir3473c	-	-493
chr1	191999146	191999153	chr1	191999000	191999429	ORR1D1	+	LTR	chr1	191998633	191998634	NR_039566	Mir3473c	-	-513
chr1	191999166	191999173	chr1	191999000	191999429	ORR1D1	+	LTR	chr1	191998633	191998634	NR_039566	Mir3473c	-	-533
chr1	191999186	191999193	chr1	191999000	191999429	ORR1D1	+	LTR	chr1	191998633	191998634	NR_039566	Mir3473c	-	-553
chr1	191999226	191999233	chr1	191999000	191999429	ORR1D1	+	LTR	chr1	191998633	191998634	NR_039566	Mir3473c	-	-593
chr10	7641665	7641672	.	.	.	.	.	.	chr10	7663370	7663371	NR_030698	A630066F11Rik	+	21699
chr10	7641715	7641722	chr10	7641674	7642010	ORR1B1	+	LTR	chr10	7663370	7663371	NR_030698	A630066F11Rik	+	21649
chr10	7641735	7641742	chr10	7641674	7642010	ORR1B1	+	LTR	chr10	7663370	7663371	NR_030698	A630066F11Rik	+	21629
chr10	8275058	8275065	chr10	8275014	8275214	ORR1A1	+	LTR	chr10	8518824	8518825	NM_177387	Ust	-	243760
chr10	17670968	17670975	chr10	17670908	17671006	ORR1B1	+	LTR	chr10	17723227	17723228	NM_010828	Cited2	+	52253
chr10	17670988	17670995	chr10	17670908	17671006	ORR1B1	+	LTR	chr10	17723227	17723228	NM_010828	Cited2	+	52233
chr10	17671008	17671015	chr10	17671008	17671174	ORR1B1	+	LTR	chr10	17723227	17723228	NM_010828	Cited2	+	52213
chr10	17671028	17671035	chr10	17671008	17671174	ORR1B1	+	LTR	chr10	17723227	17723228	NM_010828	Cited2	+	52193
chr10	17671048	17671055	chr10	17671008	17671174	ORR1B1	+	LTR	chr10	17723227	17723228	NM_010828	Cited2	+	52173
chr10	17671068	17671075	chr10	17671008	17671174	ORR1B1	+	LTR	chr10	17723227	17723228	NM_010828	Cited2	+	52153
chr10	19198475	19198482	.	.	.	.	.	.	chr10	19167237	19167238	NR_038022	Gm20139	+	-31238
chr10	19198544	19198551	.	.	.	.	.	.	chr10	19167237	19167238	NR_038022	Gm20139	+	-31307
chr10	26195038	26195045	chr10	26194739	26195084	ORR1B1	-	LTR	chr10	26229706	26229707	NM_001013766	Samd3	+	34662
chr10	26195058	26195065	chr10	26194739	26195084	ORR1B1	-	LTR	chr10	26229706	26229707	NM_001013766	Samd3	+	34642
chr10	26195078	26195085	chr10	26194739	26195084	ORR1B1	-	LTR	chr10	26229706	26229707	NM_001013766	Samd3	+	34622
chr10	26195098	26195105	chr10	26195085	26195189	MTD	-	LTR	chr10	26229706	26229707	NM_001013766	Samd3	+	34602
chr10	30963934	30963941	chr10	30963780	30963951	Lx8	+	LINE	chr10	30842782	30842783	NM_013904	Hey2	-	-121152
chr10	30963949	30963956	chr10	30963780	30963951	Lx8	+	LINE	chr10	30842782	30842783	NM_013904	Hey2	-	-121167
chr10	30963997	30964004	chr10	30963951	30964281	ORR1A3	+	LTR	chr10	30842782	30842783	NM_013904	Hey2	-	-121215
chr10	35235451	35235458	chr10	35235427	35235523	ORR1A2	-	LTR	chr10	34483399	34483400	NM_001159544	Frk	+	-752052
chr10	35235471	35235478	chr10	35235427	35235523	ORR1A2	-	LTR	chr10	34483399	34483400	NM_001159544	Frk	+	-752072
chr10	35235550	35235557	chr10	35235523	35235836	ORR1B1	+	LTR	chr10	34483399	34483400	NM_001159544	Frk	+	-752151
chr10	43200323	43200330	chr10	43200242	43200648	ORR1B1	+	LTR	chr10	43221485	43221486	NM_001168289	Pdss2	+	21156
chr10	43200343	43200350	chr10	43200242	43200648	ORR1B1	+	LTR	chr10	43221485	43221486	NM_001168289	Pdss2	+	21136
chr10	43200363	43200370	chr10	43200242	43200648	ORR1B1	+	LTR	chr10	43221485	43221486	NM_001168289	Pdss2	+	21116
chr10	54100129	54100136	.	.	.	.	.	.	chr10	54075921	54075922	NR_038016	Gm16998	+	-24208
chr10	58749390	58749397	chr10	58749344	58749682	ORR1A3	+	LTR	chr10	58696744	58696745	NR_033565	BB019430	+	-52646
chr10	58749410	58749417	chr10	58749344	58749682	ORR1A3	+	LTR	chr10	58696744	58696745	NR_033565	BB019430	+	-52666
chr10	58749430	58749437	chr10	58749344	58749682	ORR1A3	+	LTR	chr10	58696744	58696745	NR_033565	BB019430	+	-52686
chr10	58749450	58749457	chr10	58749344	58749682	ORR1A3	+	LTR	chr10	58696744	58696745	NR_033565	BB019430	+	-52706
chr10	59836782	59836789	.	.	.	.	.	.	chr10	59879590	59879591	NM_019965	Dnajb12	+	42802
chr10	59836832	59836839	.	.	.	.	.	.	chr10	59879590	59879591	NM_019965	Dnajb12	+	42752
chr10	59836857	59836864	.	.	.	.	.	.	chr10	59879590	59879591	NM_019965	Dnajb12	+	42727
chr10	59836882	59836889	.	.	.	.	.	.	chr10	59879590	59879591	NM_019965	Dnajb12	+	42702
chr10	59836907	59836914	.	.	.	.	.	.	chr10	59879590	59879591	NM_019965	Dnajb12	+	42677
chr10	59836932	59836939	.	.	.	.	.	.	chr10	59879590	59879591	NM_019965	Dnajb12	+	42652
chr10	59836957	59836964	.	.	.	.	.	.	chr10	59879590	59879591	NM_019965	Dnajb12	+	42627
chr10	59837032	59837039	.	.	.	.	.	.	chr10	59879590	59879591	NM_019965	Dnajb12	+	42552
chr10	59837082	59837089	.	.	.	.	.	.	chr10	59879590	59879591	NM_019965	Dnajb12	+	42502
chr10	59837107	59837114	.	.	.	.	.	.	chr10	59879590	59879591	NM_019965	Dnajb12	+	42477
chr10	60591439	60591446	chr10	60591330	60591667	ORR1D1	+	LTR	chr10	60696489	60696490	NM_001252635	Cdh23	-	105044
chr10	60591456	60591463	chr10	60591330	60591667	ORR1D1	+	LTR	chr10	60696489	60696490	NM_001252635	Cdh23	-	105027
chr10	60591476	60591483	chr10	60591330	60591667	ORR1D1	+	LTR	chr10	60696489	60696490	NM_001252635	Cdh23	-	105007
chr10	60742457	60742464	chr10	60742391	60742775	ORR1A3	+	LTR	chr10	60752781	60752782	NM_023596	Slc29a3	-	10318
chr10	60742477	60742484	chr10	60742391	60742775	ORR1A3	+	LTR	chr10	60752781	60752782	NM_023596	Slc29a3	-	10298
chr10	60742497	60742504	chr10	60742391	60742775	ORR1A3	+	LTR	chr10	60752781	60752782	NM_023596	Slc29a3	-	10278
chr10	60756298	60756305	chr10	60756220	60756638	ORR1B1	+	LTR	chr10	60752781	60752782	NM_023596	Slc29a3	-	-3517
chr10	60756358	60756365	chr10	60756220	60756638	ORR1B1	+	LTR	chr10	60752781	60752782	NM_023596	Slc29a3	-	-3577
chr10	60756378	60756385	chr10	60756220	60756638	ORR1B1	+	LTR	chr10	60752781	60752782	NM_023596	Slc29a3	-	-3597
chr10	60845309	60845316	chr10	60845246	60845331	ORR1A4	+	LTR	chr10	60831580	60831581	NM_029770	Unc5b	-	-13729
chr10	60845329	60845336	chr10	60845246	60845331	ORR1A4	+	LTR	chr10	60831580	60831581	NM_029770	Unc5b	-	-13749
chr10	60845349	60845356	chr10	60845331	60845661	ORR1A4	+	LTR	chr10	60831580	60831581	NM_029770	Unc5b	-	-13769
chr10	60845369	60845376	chr10	60845331	60845661	ORR1A4	+	LTR	chr10	60831580	60831581	NM_029770	Unc5b	-	-13789
chr10	60845389	60845396	chr10	60845331	60845661	ORR1A4	+	LTR	chr10	60831580	60831581	NM_029770	Unc5b	-	-13809
chr10	60884986	60884993	chr10	60884679	60885151	ORR1B2	-	LTR	chr10	60923022	60923023	NR_105835	Mir6408	+	38030
chr10	60885027	60885034	chr10	60884679	60885151	ORR1B2	-	LTR	chr10	60923022	60923023	NR_105835	Mir6408	+	37989
chr10	60885047	60885054	chr10	60884679	60885151	ORR1B2	-	LTR	chr10	60923022	60923023	NR_105835	Mir6408	+	37969
chr10	60885067	60885074	chr10	60884679	60885151	ORR1B2	-	LTR	chr10	60923022	60923023	NR_105835	Mir6408	+	37949
chr10	61004435	61004442	chr10	61004430	61004544	ORR1A1	-	LTR	chr10	61031302	61031303	NR_040638	Gm20611	+	26861
chr10	61004452	61004459	chr10	61004430	61004544	ORR1A1	-	LTR	chr10	61031302	61031303	NR_040638	Gm20611	+	26844
chr10	61004472	61004479	chr10	61004430	61004544	ORR1A1	-	LTR	chr10	61031302	61031303	NR_040638	Gm20611	+	26824
chr10	61004492	61004499	chr10	61004430	61004544	ORR1A1	-	LTR	chr10	61031302	61031303	NR_040638	Gm20611	+	26804
chr10	61009426	61009433	.	.	.	.	.	.	chr10	61031302	61031303	NR_040638	Gm20611	+	21870
chr10	61009463	61009470	.	.	.	.	.	.	chr10	61031302	61031303	NR_040638	Gm20611	+	21833
chr10	61009501	61009508	.	.	.	.	.	.	chr10	61031302	61031303	NR_040638	Gm20611	+	21795
chr10	62032122	62032129	chr10	62032078	62032187	ORR1B1	+	LTR	chr10	61979107	61979108	NM_001304757	Col13a1	-	-53015
chr10	62032142	62032149	chr10	62032078	62032187	ORR1B1	+	LTR	chr10	61979107	61979108	NM_001304757	Col13a1	-	-53035
chr10	62032162	62032169	chr10	62032078	62032187	ORR1B1	+	LTR	chr10	61979107	61979108	NM_001304757	Col13a1	-	-53055
chr10	62032182	62032189	chr10	62032078	62032187	ORR1B1	+	LTR	chr10	61979107	61979108	NM_001304757	Col13a1	-	-53075
chr10	66568279	66568286	chr10	66567929	66568305	ORR1A1	-	LTR	chr10	66920383	66920384	NR_138560	1110002J07Rik	-	352098
chr10	66568301	66568308	chr10	66567929	66568305	ORR1A1	-	LTR	chr10	66920383	66920384	NR_138560	1110002J07Rik	-	352076
chr10	66568321	66568328	chr10	66568305	66568373	ORR1A2	-	LTR	chr10	66920383	66920384	NR_138560	1110002J07Rik	-	352056
chr10	68307135	68307142	chr10	68307089	68307207	ORR1A2	+	LTR	chr10	68321141	68321142	NR_045357	4930545H06Rik	-	14000
chr10	68307175	68307182	chr10	68307089	68307207	ORR1A2	+	LTR	chr10	68321141	68321142	NR_045357	4930545H06Rik	-	13960
chr10	68307195	68307202	chr10	68307089	68307207	ORR1A2	+	LTR	chr10	68321141	68321142	NR_045357	4930545H06Rik	-	13940
chr10	68965408	68965415	chr10	68965350	68965790	ORR1B2	+	LTR	chr10	68723745	68723746	NM_177794	Tmem26	+	-241663
chr10	68965445	68965452	chr10	68965350	68965790	ORR1B2	+	LTR	chr10	68723745	68723746	NM_177794	Tmem26	+	-241700
chr10	68965482	68965489	chr10	68965350	68965790	ORR1B2	+	LTR	chr10	68723745	68723746	NM_177794	Tmem26	+	-241737
chr10	70852687	70852694	.	.	.	.	.	.	chr10	70655962	70655963	NR_045292	D630013N20Rik	-	-196725
chr10	70852709	70852716	.	.	.	.	.	.	chr10	70655962	70655963	NR_045292	D630013N20Rik	-	-196747
chr10	70852730	70852737	.	.	.	.	.	.	chr10	70655962	70655963	NR_045292	D630013N20Rik	-	-196768
chr10	70852752	70852759	.	.	.	.	.	.	chr10	70655962	70655963	NR_045292	D630013N20Rik	-	-196790
chr10	70852774	70852781	.	.	.	.	.	.	chr10	70655962	70655963	NR_045292	D630013N20Rik	-	-196812
chr10	70852796	70852803	.	.	.	.	.	.	chr10	70655962	70655963	NR_045292	D630013N20Rik	-	-196834
chr10	70852817	70852824	.	.	.	.	.	.	chr10	70655962	70655963	NR_045292	D630013N20Rik	-	-196855
chr10	70852839	70852846	.	.	.	.	.	.	chr10	70655962	70655963	NR_045292	D630013N20Rik	-	-196877
chr10	70852861	70852868	.	.	.	.	.	.	chr10	70655962	70655963	NR_045292	D630013N20Rik	-	-196899
chr10	70852882	70852889	.	.	.	.	.	.	chr10	70655962	70655963	NR_045292	D630013N20Rik	-	-196920
chr10	70852904	70852911	.	.	.	.	.	.	chr10	70655962	70655963	NR_045292	D630013N20Rik	-	-196942
chr10	70852947	70852954	.	.	.	.	.	.	chr10	70655962	70655963	NR_045292	D630013N20Rik	-	-196985
chr10	70852968	70852975	.	.	.	.	.	.	chr10	70655962	70655963	NR_045292	D630013N20Rik	-	-197006
chr10	70852990	70852997	.	.	.	.	.	.	chr10	70655962	70655963	NR_045292	D630013N20Rik	-	-197028
chr10	70853011	70853018	.	.	.	.	.	.	chr10	70655962	70655963	NR_045292	D630013N20Rik	-	-197049
chr10	70853033	70853040	.	.	.	.	.	.	chr10	70655962	70655963	NR_045292	D630013N20Rik	-	-197071
chr10	70853054	70853061	.	.	.	.	.	.	chr10	70655962	70655963	NR_045292	D630013N20Rik	-	-197092
chr10	70853076	70853083	.	.	.	.	.	.	chr10	70655962	70655963	NR_045292	D630013N20Rik	-	-197114
chr10	70853097	70853104	.	.	.	.	.	.	chr10	70655962	70655963	NR_045292	D630013N20Rik	-	-197135
chr10	70853118	70853125	.	.	.	.	.	.	chr10	70655962	70655963	NR_045292	D630013N20Rik	-	-197156
chr10	70853140	70853147	.	.	.	.	.	.	chr10	70655962	70655963	NR_045292	D630013N20Rik	-	-197178
chr10	70853162	70853169	.	.	.	.	.	.	chr10	70655962	70655963	NR_045292	D630013N20Rik	-	-197200
chr10	70853184	70853191	.	.	.	.	.	.	chr10	70655962	70655963	NR_045292	D630013N20Rik	-	-197222
chr10	70853205	70853212	.	.	.	.	.	.	chr10	70655962	70655963	NR_045292	D630013N20Rik	-	-197243
chr10	70853227	70853234	.	.	.	.	.	.	chr10	70655962	70655963	NR_045292	D630013N20Rik	-	-197265
chr10	70853248	70853255	.	.	.	.	.	.	chr10	70655962	70655963	NR_045292	D630013N20Rik	-	-197286
chr10	70853269	70853276	.	.	.	.	.	.	chr10	70655962	70655963	NR_045292	D630013N20Rik	-	-197307
chr10	70853291	70853298	.	.	.	.	.	.	chr10	70655962	70655963	NR_045292	D630013N20Rik	-	-197329
chr10	70853312	70853319	.	.	.	.	.	.	chr10	70655962	70655963	NR_045292	D630013N20Rik	-	-197350
chr10	70853334	70853341	.	.	.	.	.	.	chr10	70655962	70655963	NR_045292	D630013N20Rik	-	-197372
chr10	70853356	70853363	.	.	.	.	.	.	chr10	70655962	70655963	NR_045292	D630013N20Rik	-	-197394
chr10	70853377	70853384	.	.	.	.	.	.	chr10	70655962	70655963	NR_045292	D630013N20Rik	-	-197415
chr10	70853419	70853426	.	.	.	.	.	.	chr10	70655962	70655963	NR_045292	D630013N20Rik	-	-197457
chr10	70853463	70853470	.	.	.	.	.	.	chr10	70655962	70655963	NR_045292	D630013N20Rik	-	-197501
chr10	70853484	70853491	.	.	.	.	.	.	chr10	70655962	70655963	NR_045292	D630013N20Rik	-	-197522
chr10	70853506	70853513	.	.	.	.	.	.	chr10	70655962	70655963	NR_045292	D630013N20Rik	-	-197544
chr10	75233107	75233114	.	.	.	.	.	.	chr10	75212389	75212390	NM_001145826	Specc1l	+	-20718
chr10	75233149	75233156	.	.	.	.	.	.	chr10	75212389	75212390	NM_001145826	Specc1l	+	-20760
chr10	75233191	75233198	.	.	.	.	.	.	chr10	75212389	75212390	NM_001145826	Specc1l	+	-20802
chr10	75233233	75233240	.	.	.	.	.	.	chr10	75212389	75212390	NM_001145826	Specc1l	+	-20844
chr10	75233275	75233282	.	.	.	.	.	.	chr10	75212389	75212390	NM_001145826	Specc1l	+	-20886
chr10	75233317	75233324	.	.	.	.	.	.	chr10	75212389	75212390	NM_001145826	Specc1l	+	-20928
chr10	75233359	75233366	.	.	.	.	.	.	chr10	75212389	75212390	NM_001145826	Specc1l	+	-20970
chr10	75233401	75233408	.	.	.	.	.	.	chr10	75212389	75212390	NM_001145826	Specc1l	+	-21012
chr10	76214345	76214352	chr10	76214169	76214391	ORR1D2	-	LTR	chr10	76207408	76207409	NR_030443	Mir678	-	-6937
chr10	76214365	76214372	chr10	76214169	76214391	ORR1D2	-	LTR	chr10	76207408	76207409	NR_030443	Mir678	-	-6957
chr10	76214385	76214392	chr10	76214169	76214391	ORR1D2	-	LTR	chr10	76207408	76207409	NR_030443	Mir678	-	-6977
chr10	76214405	76214412	chr10	76214379	76214550	ORR1D2	-	LTR	chr10	76207408	76207409	NR_030443	Mir678	-	-6997
chr10	76214425	76214432	chr10	76214379	76214550	ORR1D2	-	LTR	chr10	76207408	76207409	NR_030443	Mir678	-	-7017
chr10	76214445	76214452	chr10	76214379	76214550	ORR1D2	-	LTR	chr10	76207408	76207409	NR_030443	Mir678	-	-7037
chr10	76214465	76214472	chr10	76214379	76214550	ORR1D2	-	LTR	chr10	76207408	76207409	NR_030443	Mir678	-	-7057
chr10	82961551	82961558	chr10	82961261	82961638	ORR1B1	-	LTR	chr10	82985496	82985497	NM_021439	Chst11	+	23939
chr10	83188019	83188026	chr10	83187794	83188125	ORR1A2	-	LTR	chr10	83337816	83337817	NM_177388	Slc41a2	-	149791
chr10	83188053	83188060	chr10	83187794	83188125	ORR1A2	-	LTR	chr10	83337816	83337817	NM_177388	Slc41a2	-	149757
chr10	83188073	83188080	chr10	83187794	83188125	ORR1A2	-	LTR	chr10	83337816	83337817	NM_177388	Slc41a2	-	149737
chr10	90038635	90038642	chr10	90038367	90038800	ORR1B1	-	LTR	chr10	89873508	89873509	NM_001128086	Anks1b	+	-165127
chr10	90038655	90038662	chr10	90038367	90038800	ORR1B1	-	LTR	chr10	89873508	89873509	NM_001128086	Anks1b	+	-165147
chr10	90038675	90038682	chr10	90038367	90038800	ORR1B1	-	LTR	chr10	89873508	89873509	NM_001128086	Anks1b	+	-165167
chr10	90038695	90038702	chr10	90038367	90038800	ORR1B1	-	LTR	chr10	89873508	89873509	NM_001128086	Anks1b	+	-165187
chr10	91698451	91698458	chr10	91698405	91698502	ORR1A2	+	LTR	chr10	92072184	92072185	NR_029812	Mir135a-2	-	373727
chr10	91698511	91698518	chr10	91698511	91698808	ORR1A2	+	LTR	chr10	92072184	92072185	NR_029812	Mir135a-2	-	373667
chr10	91698531	91698538	chr10	91698511	91698808	ORR1A2	+	LTR	chr10	92072184	92072185	NR_029812	Mir135a-2	-	373647
chr10	94658926	94658933	chr10	94658847	94659258	ORR1B1	+	LTR	chr10	94688612	94688613	NR_015524	Cep83os	-	29680
chr10	94658946	94658953	chr10	94658847	94659258	ORR1B1	+	LTR	chr10	94688612	94688613	NR_015524	Cep83os	-	29660
chr10	94658966	94658973	chr10	94658847	94659258	ORR1B1	+	LTR	chr10	94688612	94688613	NR_015524	Cep83os	-	29640
chr10	95345933	95345940	chr10	95345683	95346044	ORR1A4	-	LTR	chr10	95336275	95336276	NR_045337	2310039L15Rik	+	-9658
chr10	95345953	95345960	chr10	95345683	95346044	ORR1A4	-	LTR	chr10	95336275	95336276	NR_045337	2310039L15Rik	+	-9678
chr10	95345973	95345980	chr10	95345683	95346044	ORR1A4	-	LTR	chr10	95336275	95336276	NR_045337	2310039L15Rik	+	-9698
chr10	95345993	95346000	chr10	95345683	95346044	ORR1A4	-	LTR	chr10	95336275	95336276	NR_045337	2310039L15Rik	+	-9718
chr10	95378134	95378141	chr10	95378073	95378186	ORR1B1	+	LTR	chr10	95415282	95415283	NM_001168657	Socs2	-	37142
chr10	95378154	95378161	chr10	95378073	95378186	ORR1B1	+	LTR	chr10	95415282	95415283	NM_001168657	Socs2	-	37122
chr10	95378174	95378181	chr10	95378073	95378186	ORR1B1	+	LTR	chr10	95415282	95415283	NM_001168657	Socs2	-	37102
chr10	95378194	95378201	.	.	.	.	.	.	chr10	95415282	95415283	NM_001168657	Socs2	-	37082
chr10	95378214	95378221	.	.	.	.	.	.	chr10	95415282	95415283	NM_001168657	Socs2	-	37062
chr10	95378234	95378241	chr10	95378234	95378542	ORR1A4	+	LTR	chr10	95415282	95415283	NM_001168657	Socs2	-	37042
chr10	95378254	95378261	chr10	95378234	95378542	ORR1A4	+	LTR	chr10	95415282	95415283	NM_001168657	Socs2	-	37022
chr10	97369606	97369613	chr10	97369292	97369612	ORR1B2	-	LTR	chr10	97423477	97423478	NR_039547	Mir3966	+	53865
chr10	97369646	97369653	.	.	.	.	.	.	chr10	97423477	97423478	NR_039547	Mir3966	+	53825
chr10	97369686	97369693	chr10	97369670	97369811	ORR1B1	-	LTR	chr10	97423477	97423478	NR_039547	Mir3966	+	53785
chr10	99034307	99034314	.	.	.	.	.	.	chr10	99107170	99107171	NM_027740	Poc1b	+	72857
chr10	99405562	99405569	chr10	99405475	99405604	ORR1B2	+	LTR	chr10	99263230	99263231	NM_026268	Dusp6	+	-142332
chr10	99405582	99405589	chr10	99405475	99405604	ORR1B2	+	LTR	chr10	99263230	99263231	NM_026268	Dusp6	+	-142352
chr10	99405602	99405609	chr10	99405475	99405604	ORR1B2	+	LTR	chr10	99263230	99263231	NM_026268	Dusp6	+	-142372
chr10	99405622	99405629	chr10	99405621	99406027	ORR1B2	+	LTR	chr10	99263230	99263231	NM_026268	Dusp6	+	-142392
chr10	99405642	99405649	chr10	99405621	99406027	ORR1B2	+	LTR	chr10	99263230	99263231	NM_026268	Dusp6	+	-142412
chr10	99405662	99405669	chr10	99405621	99406027	ORR1B2	+	LTR	chr10	99263230	99263231	NM_026268	Dusp6	+	-142432
chr10	99405682	99405689	chr10	99405621	99406027	ORR1B2	+	LTR	chr10	99263230	99263231	NM_026268	Dusp6	+	-142452
chr10	99405702	99405709	chr10	99405621	99406027	ORR1B2	+	LTR	chr10	99263230	99263231	NM_026268	Dusp6	+	-142472
chr10	99405722	99405729	chr10	99405621	99406027	ORR1B2	+	LTR	chr10	99263230	99263231	NM_026268	Dusp6	+	-142492
chr10	99405742	99405749	chr10	99405621	99406027	ORR1B2	+	LTR	chr10	99263230	99263231	NM_026268	Dusp6	+	-142512
chr10	110446018	110446025	chr10	110445953	110446310	ORR1A1	+	LTR	chr10	110600649	110600650	NR_028438	9230102K24Rik	+	154625
chr10	110446038	110446045	chr10	110445953	110446310	ORR1A1	+	LTR	chr10	110600649	110600650	NR_028438	9230102K24Rik	+	154605
chr10	110446058	110446065	chr10	110445953	110446310	ORR1A1	+	LTR	chr10	110600649	110600650	NR_028438	9230102K24Rik	+	154585
chr10	111340377	111340384	chr10	111340337	111340693	ORR1A2	+	LTR	chr10	111298678	111298679	NM_027914	Bbs10	+	-41699
chr10	111340397	111340404	chr10	111340337	111340693	ORR1A2	+	LTR	chr10	111298678	111298679	NM_027914	Bbs10	+	-41719
chr10	111340417	111340424	chr10	111340337	111340693	ORR1A2	+	LTR	chr10	111298678	111298679	NM_027914	Bbs10	+	-41739
chr10	112744042	112744049	chr10	112743775	112744108	ORR1A3	-	LTR	chr10	112726925	112726926	NR_040579	1700010J16Rik	+	-17117
chr10	112744062	112744069	chr10	112743775	112744108	ORR1A3	-	LTR	chr10	112726925	112726926	NR_040579	1700010J16Rik	+	-17137
chr10	112744082	112744089	chr10	112743775	112744108	ORR1A3	-	LTR	chr10	112726925	112726926	NR_040579	1700010J16Rik	+	-17157
chr10	112744102	112744109	chr10	112743775	112744108	ORR1A3	-	LTR	chr10	112726925	112726926	NR_040579	1700010J16Rik	+	-17177
chr10	112744122	112744129	chr10	112744088	112744132	ORR1B1	-	LTR	chr10	112726925	112726926	NR_040579	1700010J16Rik	+	-17197
chr10	112744142	112744149	chr10	112744138	112744228	ORR1B1	-	LTR	chr10	112726925	112726926	NR_040579	1700010J16Rik	+	-17217
chr10	112744162	112744169	chr10	112744138	112744228	ORR1B1	-	LTR	chr10	112726925	112726926	NR_040579	1700010J16Rik	+	-17237
chr10	112744202	112744209	chr10	112744138	112744228	ORR1B1	-	LTR	chr10	112726925	112726926	NR_040579	1700010J16Rik	+	-17277
chr10	112744222	112744229	chr10	112744138	112744228	ORR1B1	-	LTR	chr10	112726925	112726926	NR_040579	1700010J16Rik	+	-17297
chr10	112744242	112744249	chr10	112744228	112744268	ORR1B1	-	LTR	chr10	112726925	112726926	NR_040579	1700010J16Rik	+	-17317
chr10	117891478	117891485	chr10	117891205	117891529	ORR1B2	-	LTR	chr10	117925458	117925459	NR_045342	4933411E08Rik	+	33974
chr10	117891498	117891505	chr10	117891205	117891529	ORR1B2	-	LTR	chr10	117925458	117925459	NR_045342	4933411E08Rik	+	33954
chr10	117891518	117891525	chr10	117891205	117891529	ORR1B2	-	LTR	chr10	117925458	117925459	NR_045342	4933411E08Rik	+	33934
chr10	117891578	117891585	chr10	117891526	117891617	ORR1B2	-	LTR	chr10	117925458	117925459	NR_045342	4933411E08Rik	+	33874
chr10	118661030	118661037	.	.	.	.	.	.	chr10	118556524	118556525	NR_104123	Tmevpg1	-	-104506
chr10	118661078	118661085	.	.	.	.	.	.	chr10	118556524	118556525	NR_104123	Tmevpg1	-	-104554
chr10	118661126	118661133	.	.	.	.	.	.	chr10	118556524	118556525	NR_104123	Tmevpg1	-	-104602
chr10	119856242	119856249	chr10	119856128	119856554	ORR1D1	+	LTR	chr10	119852389	119852390	NR_131760	Grip1os1	-	-3853
chr10	119856262	119856269	chr10	119856128	119856554	ORR1D1	+	LTR	chr10	119852389	119852390	NR_131760	Grip1os1	-	-3873
chr10	119856282	119856289	chr10	119856128	119856554	ORR1D1	+	LTR	chr10	119852389	119852390	NR_131760	Grip1os1	-	-3893
chr10	119856302	119856309	chr10	119856128	119856554	ORR1D1	+	LTR	chr10	119852389	119852390	NR_131760	Grip1os1	-	-3913
chr10	120618440	120618447	chr10	120618419	120618571	ORR1C1	+	LTR	chr10	120476468	120476469	NM_001347170	Hmga2	-	-141972
chr10	120618460	120618467	chr10	120618419	120618571	ORR1C1	+	LTR	chr10	120476468	120476469	NM_001347170	Hmga2	-	-141992
chr10	120618480	120618487	chr10	120618419	120618571	ORR1C1	+	LTR	chr10	120476468	120476469	NM_001347170	Hmga2	-	-142012
chr10	121179437	121179444	chr10	121179391	121179797	ORR1A2	+	LTR	chr10	121311188	121311189	NM_029057	Tbc1d30	-	131745
chr10	121179457	121179464	chr10	121179391	121179797	ORR1A2	+	LTR	chr10	121311188	121311189	NM_029057	Tbc1d30	-	131725
chr10	121179477	121179484	chr10	121179391	121179797	ORR1A2	+	LTR	chr10	121311188	121311189	NM_029057	Tbc1d30	-	131705
chr10	121179497	121179504	chr10	121179391	121179797	ORR1A2	+	LTR	chr10	121311188	121311189	NM_029057	Tbc1d30	-	131685
chr10	121179517	121179524	chr10	121179391	121179797	ORR1A2	+	LTR	chr10	121311188	121311189	NM_029057	Tbc1d30	-	131665
chr10	121497617	121497624	chr10	121497577	121497625	ID_B1	-	SINE	chr10	121476249	121476250	NM_138956	Rassf3	-	-21368
chr10	121662890	121662897	chr10	121662570	121663057	ORR1B1	-	LTR	chr10	121641700	121641701	NM_177335	D930020B18Rik	+	-21190
chr10	121662952	121662959	chr10	121662570	121663057	ORR1B1	-	LTR	chr10	121641700	121641701	NM_177335	D930020B18Rik	+	-21252
chr10	121662972	121662979	chr10	121662570	121663057	ORR1B1	-	LTR	chr10	121641700	121641701	NM_177335	D930020B18Rik	+	-21272
chr10	122650976	122650983	chr10	122650485	122651460	Lx9	-	LINE	chr10	122678761	122678762	NM_001110218	Ppm1h	+	27779
chr10	122650994	122651001	chr10	122650485	122651460	Lx9	-	LINE	chr10	122678761	122678762	NM_001110218	Ppm1h	+	27761
chr10	122651012	122651019	chr10	122650485	122651460	Lx9	-	LINE	chr10	122678761	122678762	NM_001110218	Ppm1h	+	27743
chr10	122651030	122651037	chr10	122650485	122651460	Lx9	-	LINE	chr10	122678761	122678762	NM_001110218	Ppm1h	+	27725
chr10	127404564	127404571	chr10	127404441	127404580	RSINE1	-	SINE	chr10	127390310	127390311	NM_001168292	R3hdm2	+	-14254
chr10	127404576	127404583	chr10	127404441	127404580	RSINE1	-	SINE	chr10	127390310	127390311	NM_001168292	R3hdm2	+	-14266
chr10	127404595	127404602	.	.	.	.	.	.	chr10	127390310	127390311	NM_001168292	R3hdm2	+	-14285
chr10	127404621	127404628	chr10	127404611	127404656	RSINE1	-	SINE	chr10	127390310	127390311	NM_001168292	R3hdm2	+	-14311
chr10	128754796	128754803	chr10	128754791	128754840	B1F1	+	SINE	chr10	128748454	128748455	NM_001170869	Pym1	+	-6342
chr10	128754845	128754852	chr10	128754840	128754896	PB1D7	+	SINE	chr10	128748454	128748455	NM_001170869	Pym1	+	-6391
chr10	128754894	128754901	chr10	128754840	128754896	PB1D7	+	SINE	chr10	128748454	128748455	NM_001170869	Pym1	+	-6440
chr11	3835442	3835449	chr11	3835185	3835534	ORR1A4	-	LTR	chr11	3863902	3863903	NM_152818	Osbp2	-	28454
chr11	3835462	3835469	chr11	3835185	3835534	ORR1A4	-	LTR	chr11	3863902	3863903	NM_152818	Osbp2	-	28434
chr11	3835482	3835489	chr11	3835185	3835534	ORR1A4	-	LTR	chr11	3863902	3863903	NM_152818	Osbp2	-	28414
chr11	20575384	20575391	chr11	20575294	20575739	ORR1C2	+	LTR	chr11	20543252	20543253	NM_021372	Sertad2	+	-32132
chr11	20575401	20575408	chr11	20575294	20575739	ORR1C2	+	LTR	chr11	20543252	20543253	NM_021372	Sertad2	+	-32149
chr11	20575421	20575428	chr11	20575294	20575739	ORR1C2	+	LTR	chr11	20543252	20543253	NM_021372	Sertad2	+	-32169
chr11	20575441	20575448	chr11	20575294	20575739	ORR1C2	+	LTR	chr11	20543252	20543253	NM_021372	Sertad2	+	-32189
chr11	20575461	20575468	chr11	20575294	20575739	ORR1C2	+	LTR	chr11	20543252	20543253	NM_021372	Sertad2	+	-32209
chr11	23102212	23102219	chr11	23101931	23102346	ORR1C1	-	LTR	chr11	23152139	23152140	NR_131065	1700061J23Rik	+	49921
chr11	23102232	23102239	chr11	23101931	23102346	ORR1C1	-	LTR	chr11	23152139	23152140	NR_131065	1700061J23Rik	+	49901
chr11	23102252	23102259	chr11	23101931	23102346	ORR1C1	-	LTR	chr11	23152139	23152140	NR_131065	1700061J23Rik	+	49881
chr11	32434328	32434335	chr11	32434060	32434478	ORR1A2	-	LTR	chr11	32455371	32455372	NM_173784	Ubtd2	+	21037
chr11	32434348	32434355	chr11	32434060	32434478	ORR1A2	-	LTR	chr11	32455371	32455372	NM_173784	Ubtd2	+	21017
chr11	32434368	32434375	chr11	32434060	32434478	ORR1A2	-	LTR	chr11	32455371	32455372	NM_173784	Ubtd2	+	20997
chr11	32434388	32434395	chr11	32434060	32434478	ORR1A2	-	LTR	chr11	32455371	32455372	NM_173784	Ubtd2	+	20977
chr11	32434408	32434415	chr11	32434060	32434478	ORR1A2	-	LTR	chr11	32455371	32455372	NM_173784	Ubtd2	+	20957
chr11	32434428	32434435	chr11	32434060	32434478	ORR1A2	-	LTR	chr11	32455371	32455372	NM_173784	Ubtd2	+	20937
chr11	37458879	37458886	.	.	.	.	.	.	chr11	37658988	37658989	NR_131154	Gm12128	+	200103
chr11	37458894	37458901	.	.	.	.	.	.	chr11	37658988	37658989	NR_131154	Gm12128	+	200088
chr11	37458927	37458934	.	.	.	.	.	.	chr11	37658988	37658989	NR_131154	Gm12128	+	200055
chr11	44213146	44213153	.	.	.	.	.	.	chr11	44400062	44400063	NM_001303244	Il12b	+	186910
chr11	44213166	44213173	.	.	.	.	.	.	chr11	44400062	44400063	NM_001303244	Il12b	+	186890
chr11	44213186	44213193	.	.	.	.	.	.	chr11	44400062	44400063	NM_001303244	Il12b	+	186870
chr11	51054637	51054644	chr11	51054396	51054766	ORR1A2	-	LTR	chr11	51059224	51059225	NM_001326566	Zfp354a	+	4581
chr11	51054674	51054681	chr11	51054396	51054766	ORR1A2	-	LTR	chr11	51059224	51059225	NM_001326566	Zfp354a	+	4544
chr11	51054694	51054701	chr11	51054396	51054766	ORR1A2	-	LTR	chr11	51059224	51059225	NM_001326566	Zfp354a	+	4524
chr11	51054714	51054721	chr11	51054396	51054766	ORR1A2	-	LTR	chr11	51059224	51059225	NM_001326566	Zfp354a	+	4504
chr11	51422161	51422168	chr11	51422156	51422328	(CACAC)n	+	Simple_repeat	chr11	51289919	51289920	NM_153393	Col23a1	+	-132242
chr11	51422178	51422185	chr11	51422156	51422328	(CACAC)n	+	Simple_repeat	chr11	51289919	51289920	NM_153393	Col23a1	+	-132259
chr11	51422196	51422203	chr11	51422156	51422328	(CACAC)n	+	Simple_repeat	chr11	51289919	51289920	NM_153393	Col23a1	+	-132277
chr11	51422213	51422220	chr11	51422156	51422328	(CACAC)n	+	Simple_repeat	chr11	51289919	51289920	NM_153393	Col23a1	+	-132294
chr11	51422223	51422230	chr11	51422156	51422328	(CACAC)n	+	Simple_repeat	chr11	51289919	51289920	NM_153393	Col23a1	+	-132304
chr11	51422240	51422247	chr11	51422156	51422328	(CACAC)n	+	Simple_repeat	chr11	51289919	51289920	NM_153393	Col23a1	+	-132321
chr11	51422258	51422265	chr11	51422156	51422328	(CACAC)n	+	Simple_repeat	chr11	51289919	51289920	NM_153393	Col23a1	+	-132339
chr11	51422275	51422282	chr11	51422156	51422328	(CACAC)n	+	Simple_repeat	chr11	51289919	51289920	NM_153393	Col23a1	+	-132356
chr11	51422312	51422319	chr11	51422156	51422328	(CACAC)n	+	Simple_repeat	chr11	51289919	51289920	NM_153393	Col23a1	+	-132393
chr11	66757996	66758003	chr11	66757740	66758100	ORR1C2	-	LTR	chr11	66911990	66911991	NM_178656	Pirt	+	153988
chr11	66758015	66758022	chr11	66757740	66758100	ORR1C2	-	LTR	chr11	66911990	66911991	NM_178656	Pirt	+	153969
chr11	66758096	66758103	chr11	66757740	66758100	ORR1C2	-	LTR	chr11	66911990	66911991	NM_178656	Pirt	+	153888
chr11	70724515	70724522	.	.	.	.	.	.	chr11	70705989	70705990	NR_105890	Mir6925	+	-18526
chr11	78410438	78410445	chr11	78410343	78410492	(CATAC)n	+	Simple_repeat	chr11	78422184	78422185	NM_022411	Slc13a2	-	11740
chr11	84936261	84936268	chr11	84936216	84936587	ORR1A1	+	LTR	chr11	84916355	84916356	NM_001005223	Znhit3	-	-19906
chr11	84936281	84936288	chr11	84936216	84936587	ORR1A1	+	LTR	chr11	84916355	84916356	NM_001005223	Znhit3	-	-19926
chr11	84936301	84936308	chr11	84936216	84936587	ORR1A1	+	LTR	chr11	84916355	84916356	NM_001005223	Znhit3	-	-19946
chr11	84936321	84936328	chr11	84936216	84936587	ORR1A1	+	LTR	chr11	84916355	84916356	NM_001005223	Znhit3	-	-19966
chr11	94911104	94911111	chr11	94911057	94911467	ORR1B1	+	LTR	chr11	94936223	94936224	NM_007742	Col1a1	+	25113
chr11	94911163	94911170	chr11	94911057	94911467	ORR1B1	+	LTR	chr11	94936223	94936224	NM_007742	Col1a1	+	25054
chr11	94911183	94911190	chr11	94911057	94911467	ORR1B1	+	LTR	chr11	94936223	94936224	NM_007742	Col1a1	+	25034
chr11	95690044	95690051	.	.	.	.	.	.	chr11	95712753	95712754	NR_045780	Zfp652os	-	22703
chr11	95690065	95690072	.	.	.	.	.	.	chr11	95712753	95712754	NR_045780	Zfp652os	-	22682
chr11	95690086	95690093	.	.	.	.	.	.	chr11	95712753	95712754	NR_045780	Zfp652os	-	22661
chr11	95690107	95690114	chr11	95690107	95690270	(GGGTG)n	+	Simple_repeat	chr11	95712753	95712754	NR_045780	Zfp652os	-	22640
chr11	95690149	95690156	chr11	95690107	95690270	(GGGTG)n	+	Simple_repeat	chr11	95712753	95712754	NR_045780	Zfp652os	-	22598
chr11	95690170	95690177	chr11	95690107	95690270	(GGGTG)n	+	Simple_repeat	chr11	95712753	95712754	NR_045780	Zfp652os	-	22577
chr11	95690191	95690198	chr11	95690107	95690270	(GGGTG)n	+	Simple_repeat	chr11	95712753	95712754	NR_045780	Zfp652os	-	22556
chr11	95690212	95690219	chr11	95690107	95690270	(GGGTG)n	+	Simple_repeat	chr11	95712753	95712754	NR_045780	Zfp652os	-	22535
chr11	96506043	96506050	chr11	96506010	96506072	ORR1B2	-	LTR	chr11	96464590	96464591	NM_001033186	Skap1	+	-41453
chr11	96506063	96506070	chr11	96506010	96506072	ORR1B2	-	LTR	chr11	96464590	96464591	NM_001033186	Skap1	+	-41473
chr11	96506082	96506089	chr11	96506058	96506219	ORR1B2	-	LTR	chr11	96464590	96464591	NM_001033186	Skap1	+	-41492
chr11	96506102	96506109	chr11	96506058	96506219	ORR1B2	-	LTR	chr11	96464590	96464591	NM_001033186	Skap1	+	-41512
chr11	96506122	96506129	chr11	96506058	96506219	ORR1B2	-	LTR	chr11	96464590	96464591	NM_001033186	Skap1	+	-41532
chr11	97540063	97540070	chr11	97539982	97540274	G-rich	+	Low_complexity	chr11	97575125	97575126	NM_018873	Srcin1	-	35056
chr11	100185242	100185249	chr11	100184967	100185363	ORR1B1	-	LTR	chr11	100193245	100193246	NM_201255	Krt9	-	7997
chr11	100185262	100185269	chr11	100184967	100185363	ORR1B1	-	LTR	chr11	100193245	100193246	NM_201255	Krt9	-	7977
chr11	100185282	100185289	chr11	100184967	100185363	ORR1B1	-	LTR	chr11	100193245	100193246	NM_201255	Krt9	-	7957
chr11	103404847	103404854	chr11	103404801	103404942	B1_Mur3	-	SINE	chr11	103412663	103412664	NM_183034	Plekhm1	-	7810
chr11	104209223	104209230	chr11	104209012	104209350	ORR1B1	-	LTR	chr11	104231435	104231436	NM_001038609	Mapt	+	22206
chr11	104209243	104209250	chr11	104209012	104209350	ORR1B1	-	LTR	chr11	104231435	104231436	NM_001038609	Mapt	+	22186
chr11	104209283	104209290	chr11	104209012	104209350	ORR1B1	-	LTR	chr11	104231435	104231436	NM_001038609	Mapt	+	22146
chr11	105582584	105582591	chr11	105582482	105582651	ORR1B1	-	LTR	chr11	105589985	105589986	NM_181071	Tanc2	+	7395
chr11	105582604	105582611	chr11	105582482	105582651	ORR1B1	-	LTR	chr11	105589985	105589986	NM_181071	Tanc2	+	7375
chr11	105582654	105582661	.	.	.	.	.	.	chr11	105589985	105589986	NM_181071	Tanc2	+	7325
chr11	108420936	108420943	chr11	108420674	108421069	ORR1C2	-	LTR	chr11	108425265	108425266	NM_029606	Cep112	+	4323
chr11	108420956	108420963	chr11	108420674	108421069	ORR1C2	-	LTR	chr11	108425265	108425266	NM_029606	Cep112	+	4303
chr11	108420976	108420983	chr11	108420674	108421069	ORR1C2	-	LTR	chr11	108425265	108425266	NM_029606	Cep112	+	4283
chr11	109113947	109113954	chr11	109113863	109114009	ORR1D1	+	LTR	chr11	109144368	109144369	NR_037978	E030025P04Rik	-	30415
chr11	109113967	109113974	chr11	109113863	109114009	ORR1D1	+	LTR	chr11	109144368	109144369	NR_037978	E030025P04Rik	-	30395
chr11	109113987	109113994	chr11	109113863	109114009	ORR1D1	+	LTR	chr11	109144368	109144369	NR_037978	E030025P04Rik	-	30375
chr11	109114107	109114114	chr11	109114010	109114109	ORR1B2	+	LTR	chr11	109144368	109144369	NR_037978	E030025P04Rik	-	30255
chr11	109114167	109114174	chr11	109114099	109114334	ORR1C2	+	LTR	chr11	109144368	109144369	NR_037978	E030025P04Rik	-	30195
chr11	109114187	109114194	chr11	109114099	109114334	ORR1C2	+	LTR	chr11	109144368	109144369	NR_037978	E030025P04Rik	-	30175
chr11	118801168	118801175	.	.	.	.	.	.	chr11	118761040	118761041	NM_001285438	Rbfox3	-	-40128
chr11	118801201	118801208	.	.	.	.	.	.	chr11	118761040	118761041	NM_001285438	Rbfox3	-	-40161
chr11	118801234	118801241	.	.	.	.	.	.	chr11	118761040	118761041	NM_001285438	Rbfox3	-	-40194
chr11	118801267	118801274	.	.	.	.	.	.	chr11	118761040	118761041	NM_001285438	Rbfox3	-	-40227
chr11	118801300	118801307	.	.	.	.	.	.	chr11	118761040	118761041	NM_001285438	Rbfox3	-	-40260
chr11	118801333	118801340	.	.	.	.	.	.	chr11	118761040	118761041	NM_001285438	Rbfox3	-	-40293
chr11	118801366	118801373	.	.	.	.	.	.	chr11	118761040	118761041	NM_001285438	Rbfox3	-	-40326
chr11	118801432	118801439	.	.	.	.	.	.	chr11	118761040	118761041	NM_001285438	Rbfox3	-	-40392
chr11	118801465	118801472	.	.	.	.	.	.	chr11	118761040	118761041	NM_001285438	Rbfox3	-	-40425
chr11	118801498	118801505	.	.	.	.	.	.	chr11	118761040	118761041	NM_001285438	Rbfox3	-	-40458
chr11	118801531	118801538	.	.	.	.	.	.	chr11	118761040	118761041	NM_001285438	Rbfox3	-	-40491
chr11	118801564	118801571	.	.	.	.	.	.	chr11	118761040	118761041	NM_001285438	Rbfox3	-	-40524
chr11	118801597	118801604	.	.	.	.	.	.	chr11	118761040	118761041	NM_001285438	Rbfox3	-	-40557
chr11	118801630	118801637	.	.	.	.	.	.	chr11	118761040	118761041	NM_001285438	Rbfox3	-	-40590
chr11	118801663	118801670	.	.	.	.	.	.	chr11	118761040	118761041	NM_001285438	Rbfox3	-	-40623
chr11	118801696	118801703	.	.	.	.	.	.	chr11	118761040	118761041	NM_001285438	Rbfox3	-	-40656
chr11	118801729	118801736	.	.	.	.	.	.	chr11	118761040	118761041	NM_001285438	Rbfox3	-	-40689
chr11	118801762	118801769	.	.	.	.	.	.	chr11	118761040	118761041	NM_001285438	Rbfox3	-	-40722
chr11	118801795	118801802	chr11	118801792	118801897	PB1D7	+	SINE	chr11	118761040	118761041	NM_001285438	Rbfox3	-	-40755
chr12	6414780	6414787	chr12	6414734	6415080	ORR1A2	+	LTR	chr12	7380329	7380330	NR_045045	1700101O22Rik	-	965543
chr12	6414800	6414807	chr12	6414734	6415080	ORR1A2	+	LTR	chr12	7380329	7380330	NR_045045	1700101O22Rik	-	965523
chr12	6414820	6414827	chr12	6414734	6415080	ORR1A2	+	LTR	chr12	7380329	7380330	NR_045045	1700101O22Rik	-	965503
chr12	11131250	11131257	chr12	11131208	11131554	ORR1A2	+	LTR	chr12	11150372	11150373	NM_173417	Kcns3	-	19116
chr12	11131270	11131277	chr12	11131208	11131554	ORR1A2	+	LTR	chr12	11150372	11150373	NM_173417	Kcns3	-	19096
chr12	11131290	11131297	chr12	11131208	11131554	ORR1A2	+	LTR	chr12	11150372	11150373	NM_173417	Kcns3	-	19076
chr12	11131309	11131316	chr12	11131208	11131554	ORR1A2	+	LTR	chr12	11150372	11150373	NM_173417	Kcns3	-	19057
chr12	21546205	21546212	chr12	21546201	21546286	(CACCC)n	+	Simple_repeat	chr12	21417435	21417436	NM_011739	Ywhaq	-	-128770
chr12	21546220	21546227	chr12	21546201	21546286	(CACCC)n	+	Simple_repeat	chr12	21417435	21417436	NM_011739	Ywhaq	-	-128785
chr12	21546235	21546242	chr12	21546201	21546286	(CACCC)n	+	Simple_repeat	chr12	21417435	21417436	NM_011739	Ywhaq	-	-128800
chr12	21546250	21546257	chr12	21546201	21546286	(CACCC)n	+	Simple_repeat	chr12	21417435	21417436	NM_011739	Ywhaq	-	-128815
chr12	21546265	21546272	chr12	21546201	21546286	(CACCC)n	+	Simple_repeat	chr12	21417435	21417436	NM_011739	Ywhaq	-	-128830
chr12	21546280	21546287	chr12	21546201	21546286	(CACCC)n	+	Simple_repeat	chr12	21417435	21417436	NM_011739	Ywhaq	-	-128845
chr12	24805556	24805563	chr12	24805216	24805680	ORR1B2	-	LTR	chr12	24831598	24831599	NM_001083341	Mboat2	+	26036
chr12	24805576	24805583	chr12	24805216	24805680	ORR1B2	-	LTR	chr12	24831598	24831599	NM_001083341	Mboat2	+	26016
chr12	24805596	24805603	chr12	24805216	24805680	ORR1B2	-	LTR	chr12	24831598	24831599	NM_001083341	Mboat2	+	25996
chr12	24805616	24805623	chr12	24805216	24805680	ORR1B2	-	LTR	chr12	24831598	24831599	NM_001083341	Mboat2	+	25976
chr12	26928377	26928384	chr12	26928067	26928517	ORR1B1	-	LTR	chr12	27114994	27114995	NR_045052	Gm20187	-	186611
chr12	26928397	26928404	chr12	26928067	26928517	ORR1B1	-	LTR	chr12	27114994	27114995	NR_045052	Gm20187	-	186591
chr12	26928417	26928424	chr12	26928067	26928517	ORR1B1	-	LTR	chr12	27114994	27114995	NR_045052	Gm20187	-	186571
chr12	26928437	26928444	chr12	26928067	26928517	ORR1B1	-	LTR	chr12	27114994	27114995	NR_045052	Gm20187	-	186551
chr12	28803162	28803169	chr12	28803122	28803517	ORR1B1	+	LTR	chr12	28751827	28751828	NM_201357	Tssc1	+	-51335
chr12	28803182	28803189	chr12	28803122	28803517	ORR1B1	+	LTR	chr12	28751827	28751828	NM_201357	Tssc1	+	-51355
chr12	28803202	28803209	chr12	28803122	28803517	ORR1B1	+	LTR	chr12	28751827	28751828	NM_201357	Tssc1	+	-51375
chr12	33898972	33898979	chr12	33898948	33899101	ORR1B1	-	LTR	chr12	33928424	33928425	NM_033522	Ferd3l	+	29446
chr12	33898992	33898999	chr12	33898948	33899101	ORR1B1	-	LTR	chr12	33928424	33928425	NM_033522	Ferd3l	+	29426
chr12	33899012	33899019	chr12	33898948	33899101	ORR1B1	-	LTR	chr12	33928424	33928425	NM_033522	Ferd3l	+	29406
chr12	59318264	59318271	chr12	59318192	59318369	ORR1B2	-	LTR	chr12	59219482	59219483	NM_001033156	Fbxo33	-	-98782
chr12	59318284	59318291	chr12	59318192	59318369	ORR1B2	-	LTR	chr12	59219482	59219483	NM_001033156	Fbxo33	-	-98802
chr12	59318304	59318311	chr12	59318192	59318369	ORR1B2	-	LTR	chr12	59219482	59219483	NM_001033156	Fbxo33	-	-98822
chr12	59710724	59710731	chr12	59710022	59710891	RMER13B	+	LTR	chr12	59219482	59219483	NM_001033156	Fbxo33	-	-491242
chr12	59710746	59710753	chr12	59710022	59710891	RMER13B	+	LTR	chr12	59219482	59219483	NM_001033156	Fbxo33	-	-491264
chr12	59710768	59710775	chr12	59710022	59710891	RMER13B	+	LTR	chr12	59219482	59219483	NM_001033156	Fbxo33	-	-491286
chr12	69066717	69066724	chr12	69066483	69066835	ORR1B1	-	LTR	chr12	69159185	69159186	NM_009093	Rps29	-	92462
chr12	69066741	69066748	chr12	69066483	69066835	ORR1B1	-	LTR	chr12	69159185	69159186	NM_009093	Rps29	-	92438
chr12	69066761	69066768	chr12	69066483	69066835	ORR1B1	-	LTR	chr12	69159185	69159186	NM_009093	Rps29	-	92418
chr12	74444426	74444433	chr12	74444396	74444463	C-rich	+	Low_complexity	chr12	74297473	74297474	NM_198866	Dbpht2	+	-146953
chr12	74444438	74444445	chr12	74444396	74444463	C-rich	+	Low_complexity	chr12	74297473	74297474	NM_198866	Dbpht2	+	-146965
chr12	74444450	74444457	chr12	74444396	74444463	C-rich	+	Low_complexity	chr12	74297473	74297474	NM_198866	Dbpht2	+	-146977
chr12	74669865	74669872	chr12	74669823	74670153	ORR1A3	+	LTR	chr12	74297473	74297474	NM_198866	Dbpht2	+	-372392
chr12	74669885	74669892	chr12	74669823	74670153	ORR1A3	+	LTR	chr12	74297473	74297474	NM_198866	Dbpht2	+	-372412
chr12	74669905	74669912	chr12	74669823	74670153	ORR1A3	+	LTR	chr12	74297473	74297474	NM_198866	Dbpht2	+	-372432
chr12	75264058	75264065	chr12	75263861	75264162	ORR1B1	-	LTR	chr12	75308312	75308313	NM_023275	Rhoj	+	44248
chr12	75264078	75264085	chr12	75263861	75264162	ORR1B1	-	LTR	chr12	75308312	75308313	NM_023275	Rhoj	+	44228
chr12	75264158	75264165	chr12	75263861	75264162	ORR1B1	-	LTR	chr12	75308312	75308313	NM_023275	Rhoj	+	44148
chr12	80529242	80529249	.	.	.	.	.	.	chr12	80518989	80518990	NM_001081421	Galnt16	+	-10253
chr12	80529260	80529267	.	.	.	.	.	.	chr12	80518989	80518990	NM_001081421	Galnt16	+	-10271
chr12	80529278	80529285	.	.	.	.	.	.	chr12	80518989	80518990	NM_001081421	Galnt16	+	-10289
chr12	80529296	80529303	.	.	.	.	.	.	chr12	80518989	80518990	NM_001081421	Galnt16	+	-10307
chr12	80529315	80529322	.	.	.	.	.	.	chr12	80518989	80518990	NM_001081421	Galnt16	+	-10326
chr12	80529333	80529340	.	.	.	.	.	.	chr12	80518989	80518990	NM_001081421	Galnt16	+	-10344
chr12	80529351	80529358	.	.	.	.	.	.	chr12	80518989	80518990	NM_001081421	Galnt16	+	-10362
chr12	80529369	80529376	.	.	.	.	.	.	chr12	80518989	80518990	NM_001081421	Galnt16	+	-10380
chr12	80529387	80529394	.	.	.	.	.	.	chr12	80518989	80518990	NM_001081421	Galnt16	+	-10398
chr12	80529405	80529412	.	.	.	.	.	.	chr12	80518989	80518990	NM_001081421	Galnt16	+	-10416
chr12	80529423	80529430	.	.	.	.	.	.	chr12	80518989	80518990	NM_001081421	Galnt16	+	-10434
chr12	80529441	80529448	.	.	.	.	.	.	chr12	80518989	80518990	NM_001081421	Galnt16	+	-10452
chr12	80529477	80529484	.	.	.	.	.	.	chr12	80518989	80518990	NM_001081421	Galnt16	+	-10488
chr12	80529495	80529502	.	.	.	.	.	.	chr12	80518989	80518990	NM_001081421	Galnt16	+	-10506
chr12	80529513	80529520	.	.	.	.	.	.	chr12	80518989	80518990	NM_001081421	Galnt16	+	-10524
chr12	82994797	82994804	.	.	.	.	.	.	chr12	82939154	82939155	NR_046045	1700085C21Rik	-	-55643
chr12	82994817	82994824	.	.	.	.	.	.	chr12	82939154	82939155	NR_046045	1700085C21Rik	-	-55663
chr12	82994837	82994844	.	.	.	.	.	.	chr12	82939154	82939155	NR_046045	1700085C21Rik	-	-55683
chr12	104656262	104656269	chr12	104656198	104656624	ORR1B1	+	LTR	chr12	104751951	104751952	NM_148948	Dicer1	-	95683
chr12	104656282	104656289	chr12	104656198	104656624	ORR1B1	+	LTR	chr12	104751951	104751952	NM_148948	Dicer1	-	95663
chr12	104656301	104656308	chr12	104656198	104656624	ORR1B1	+	LTR	chr12	104751951	104751952	NM_148948	Dicer1	-	95644
chr12	109145828	109145835	chr12	109145782	109146147	ORR1A2	+	LTR	chr12	109068216	109068217	NM_001163175	Begain	-	-77612
chr12	109145848	109145855	chr12	109145782	109146147	ORR1A2	+	LTR	chr12	109068216	109068217	NM_001163175	Begain	-	-77632
chr12	109145868	109145875	chr12	109145782	109146147	ORR1A2	+	LTR	chr12	109068216	109068217	NM_001163175	Begain	-	-77652
chr12	110480872	110480879	chr12	110480595	110481025	ORR1B1	-	LTR	chr12	110485738	110485739	NM_001081457	Ppp2r5c	+	4860
chr12	110480912	110480919	chr12	110480595	110481025	ORR1B1	-	LTR	chr12	110485738	110485739	NM_001081457	Ppp2r5c	+	4820
chr12	110480932	110480939	chr12	110480595	110481025	ORR1B1	-	LTR	chr12	110485738	110485739	NM_001081457	Ppp2r5c	+	4800
chr12	110480952	110480959	chr12	110480595	110481025	ORR1B1	-	LTR	chr12	110485738	110485739	NM_001081457	Ppp2r5c	+	4780
chr12	110864301	110864308	.	.	.	.	.	.	chr12	110850278	110850279	NM_001199785	Zfp839	+	-14023
chr12	110864323	110864330	.	.	.	.	.	.	chr12	110850278	110850279	NM_001199785	Zfp839	+	-14045
chr12	110864345	110864352	.	.	.	.	.	.	chr12	110850278	110850279	NM_001199785	Zfp839	+	-14067
chr12	110864367	110864374	.	.	.	.	.	.	chr12	110850278	110850279	NM_001199785	Zfp839	+	-14089
chr12	110864389	110864396	.	.	.	.	.	.	chr12	110850278	110850279	NM_001199785	Zfp839	+	-14111
chr12	110864411	110864418	.	.	.	.	.	.	chr12	110850278	110850279	NM_001199785	Zfp839	+	-14133
chr12	110864433	110864440	.	.	.	.	.	.	chr12	110850278	110850279	NM_001199785	Zfp839	+	-14155
chr12	110864455	110864462	.	.	.	.	.	.	chr12	110850278	110850279	NM_001199785	Zfp839	+	-14177
chr12	110864499	110864506	.	.	.	.	.	.	chr12	110850278	110850279	NM_001199785	Zfp839	+	-14221
chr12	110864521	110864528	.	.	.	.	.	.	chr12	110850278	110850279	NM_001199785	Zfp839	+	-14243
chr12	110864543	110864550	.	.	.	.	.	.	chr12	110850278	110850279	NM_001199785	Zfp839	+	-14265
chr12	117778776	117778783	chr12	117778668	117778838	ORR1C1	+	LTR	chr12	117843860	117843861	NM_146040	Cdca7l	+	65078
chr12	117778796	117778803	chr12	117778668	117778838	ORR1C1	+	LTR	chr12	117843860	117843861	NM_146040	Cdca7l	+	65058
chr12	117778816	117778823	chr12	117778668	117778838	ORR1C1	+	LTR	chr12	117843860	117843861	NM_146040	Cdca7l	+	65038
chr12	117778856	117778863	chr12	117778858	117779229	ORR1B2	+	LTR	chr12	117843860	117843861	NM_146040	Cdca7l	+	64998
chr12	117778896	117778903	chr12	117778858	117779229	ORR1B2	+	LTR	chr12	117843860	117843861	NM_146040	Cdca7l	+	64958
chr12	117778936	117778943	chr12	117778858	117779229	ORR1B2	+	LTR	chr12	117843860	117843861	NM_146040	Cdca7l	+	64918
chr12	117778955	117778962	chr12	117778858	117779229	ORR1B2	+	LTR	chr12	117843860	117843861	NM_146040	Cdca7l	+	64899
chr13	3300733	3300740	chr13	3300415	3300902	ORR1C2	-	LTR	chr13	3149474	3149475	NR_001581	Speer6-ps1	+	-151259
chr13	3300772	3300779	chr13	3300415	3300902	ORR1C2	-	LTR	chr13	3149474	3149475	NR_001581	Speer6-ps1	+	-151298
chr13	3300792	3300799	chr13	3300415	3300902	ORR1C2	-	LTR	chr13	3149474	3149475	NR_001581	Speer6-ps1	+	-151318
chr13	3300812	3300819	chr13	3300415	3300902	ORR1C2	-	LTR	chr13	3149474	3149475	NR_001581	Speer6-ps1	+	-151338
chr13	4606384	4606391	.	.	.	.	.	.	chr13	4609163	4609164	NM_018859	Akr1e1	-	2773
chr13	4606434	4606441	.	.	.	.	.	.	chr13	4609163	4609164	NM_018859	Akr1e1	-	2723
chr13	4606484	4606491	.	.	.	.	.	.	chr13	4609163	4609164	NM_018859	Akr1e1	-	2673
chr13	4606534	4606541	.	.	.	.	.	.	chr13	4609163	4609164	NM_018859	Akr1e1	-	2623
chr13	4606583	4606590	.	.	.	.	.	.	chr13	4609163	4609164	NM_018859	Akr1e1	-	2574
chr13	4606633	4606640	.	.	.	.	.	.	chr13	4609163	4609164	NM_018859	Akr1e1	-	2524
chr13	4606682	4606689	.	.	.	.	.	.	chr13	4609163	4609164	NM_018859	Akr1e1	-	2475
chr13	4606732	4606739	.	.	.	.	.	.	chr13	4609163	4609164	NM_018859	Akr1e1	-	2425
chr13	4606781	4606788	.	.	.	.	.	.	chr13	4609163	4609164	NM_018859	Akr1e1	-	2376
chr13	4606831	4606838	.	.	.	.	.	.	chr13	4609163	4609164	NM_018859	Akr1e1	-	2326
chr13	4606881	4606888	.	.	.	.	.	.	chr13	4609163	4609164	NM_018859	Akr1e1	-	2276
chr13	4606930	4606937	.	.	.	.	.	.	chr13	4609163	4609164	NM_018859	Akr1e1	-	2227
chr13	11412709	11412716	chr13	11412446	11412801	ORR1A2	-	LTR	chr13	11522051	11522052	NR_027813	Zp4-ps	+	109336
chr13	11412729	11412736	chr13	11412446	11412801	ORR1A2	-	LTR	chr13	11522051	11522052	NR_027813	Zp4-ps	+	109316
chr13	11412749	11412756	chr13	11412446	11412801	ORR1A2	-	LTR	chr13	11522051	11522052	NR_027813	Zp4-ps	+	109296
chr13	24114059	24114066	chr13	24114047	24114428	ORR1B1	+	LTR	chr13	23991213	23991214	NM_145399	Scgn	-	-122846
chr13	24114122	24114129	chr13	24114047	24114428	ORR1B1	+	LTR	chr13	23991213	23991214	NM_145399	Scgn	-	-122909
chr13	24114142	24114149	chr13	24114047	24114428	ORR1B1	+	LTR	chr13	23991213	23991214	NM_145399	Scgn	-	-122929
chr13	34156327	34156334	chr13	34156267	34156477	ORR1B2	+	LTR	chr13	34162963	34162964	NM_001101430	Psmg4	+	6630
chr13	34156347	34156354	chr13	34156267	34156477	ORR1B2	+	LTR	chr13	34162963	34162964	NM_001101430	Psmg4	+	6610
chr13	34156367	34156374	chr13	34156267	34156477	ORR1B2	+	LTR	chr13	34162963	34162964	NM_001101430	Psmg4	+	6590
chr13	35629104	35629111	chr13	35628831	35629236	ORR1A4	-	LTR	chr13	35659861	35659862	NM_009881	Cdyl	+	30751
chr13	35629124	35629131	chr13	35628831	35629236	ORR1A4	-	LTR	chr13	35659861	35659862	NM_009881	Cdyl	+	30731
chr13	35629144	35629151	chr13	35628831	35629236	ORR1A4	-	LTR	chr13	35659861	35659862	NM_009881	Cdyl	+	30711
chr13	35629164	35629171	chr13	35628831	35629236	ORR1A4	-	LTR	chr13	35659861	35659862	NM_009881	Cdyl	+	30691
chr13	35629184	35629191	chr13	35628831	35629236	ORR1A4	-	LTR	chr13	35659861	35659862	NM_009881	Cdyl	+	30671
chr13	35958750	35958757	chr13	35958693	35959114	ORR1B2	+	LTR	chr13	35967905	35967906	NM_029628	Ppp1r3g	+	9149
chr13	35958770	35958777	chr13	35958693	35959114	ORR1B2	+	LTR	chr13	35967905	35967906	NM_029628	Ppp1r3g	+	9129
chr13	35958790	35958797	chr13	35958693	35959114	ORR1B2	+	LTR	chr13	35967905	35967906	NM_029628	Ppp1r3g	+	9109
chr13	38848503	38848510	chr13	38848235	38848560	ORR1A2	-	LTR	chr13	38960536	38960537	NM_001170430	Slc35b3	-	112027
chr13	38848543	38848550	chr13	38848235	38848560	ORR1A2	-	LTR	chr13	38960536	38960537	NM_001170430	Slc35b3	-	111987
chr13	38848563	38848570	chr13	38848547	38848635	ORR1A2	-	LTR	chr13	38960536	38960537	NM_001170430	Slc35b3	-	111967
chr13	38848583	38848590	chr13	38848547	38848635	ORR1A2	-	LTR	chr13	38960536	38960537	NM_001170430	Slc35b3	-	111947
chr13	43523284	43523291	chr13	43523086	43523390	ORR1A1	-	LTR	chr13	43560190	43560191	NM_001081059	Mcur1	-	36900
chr13	43523318	43523325	chr13	43523086	43523390	ORR1A1	-	LTR	chr13	43560190	43560191	NM_001081059	Mcur1	-	36866
chr13	43523338	43523345	chr13	43523086	43523390	ORR1A1	-	LTR	chr13	43560190	43560191	NM_001081059	Mcur1	-	36846
chr13	46831583	46831590	chr13	46831585	46831906	ORR1A3	+	LTR	chr13	46929717	46929718	NM_010617	Kif13a	-	98128
chr13	46831631	46831638	chr13	46831585	46831906	ORR1A3	+	LTR	chr13	46929717	46929718	NM_010617	Kif13a	-	98080
chr13	46831651	46831658	chr13	46831585	46831906	ORR1A3	+	LTR	chr13	46929717	46929718	NM_010617	Kif13a	-	98060
chr13	48375570	48375577	chr13	48375524	48375867	ORR1A2	+	LTR	chr13	48273883	48273884	NR_045162	A330048O09Rik	-	-101687
chr13	48375590	48375597	chr13	48375524	48375867	ORR1A2	+	LTR	chr13	48273883	48273884	NR_045162	A330048O09Rik	-	-101707
chr13	48375610	48375617	chr13	48375524	48375867	ORR1A2	+	LTR	chr13	48273883	48273884	NR_045162	A330048O09Rik	-	-101727
chr13	48451412	48451419	chr13	48451366	48451764	ORR1A2	+	LTR	chr13	48513409	48513410	NM_001164575	Zfp169	-	61991
chr13	48451452	48451459	chr13	48451366	48451764	ORR1A2	+	LTR	chr13	48513409	48513410	NM_001164575	Zfp169	-	61951
chr13	48451472	48451479	chr13	48451366	48451764	ORR1A2	+	LTR	chr13	48513409	48513410	NM_001164575	Zfp169	-	61931
chr13	52942320	52942327	chr13	52942231	52942682	ORR1B2	+	LTR	chr13	52929676	52929677	NM_016709	Auh	-	-12644
chr13	52942360	52942367	chr13	52942231	52942682	ORR1B2	+	LTR	chr13	52929676	52929677	NM_016709	Auh	-	-12684
chr13	52942380	52942387	chr13	52942231	52942682	ORR1B2	+	LTR	chr13	52929676	52929677	NM_016709	Auh	-	-12704
chr13	52942400	52942407	chr13	52942231	52942682	ORR1B2	+	LTR	chr13	52929676	52929677	NM_016709	Auh	-	-12724
chr13	53226006	53226013	chr13	53225948	53226170	ORR1B1	-	LTR	chr13	53286108	53286109	NM_013846	Ror2	-	60096
chr13	53226026	53226033	chr13	53225948	53226170	ORR1B1	-	LTR	chr13	53286108	53286109	NM_013846	Ror2	-	60076
chr13	53226046	53226053	chr13	53225948	53226170	ORR1B1	-	LTR	chr13	53286108	53286109	NM_013846	Ror2	-	60056
chr13	53226066	53226073	chr13	53225948	53226170	ORR1B1	-	LTR	chr13	53286108	53286109	NM_013846	Ror2	-	60036
chr13	53226086	53226093	chr13	53225948	53226170	ORR1B1	-	LTR	chr13	53286108	53286109	NM_013846	Ror2	-	60016
chr13	57733869	57733876	chr13	57733851	57734213	ORR1B2	+	LTR	chr13	57908331	57908332	NM_001166463	Spock1	-	174456
chr13	57733889	57733896	chr13	57733851	57734213	ORR1B2	+	LTR	chr13	57908331	57908332	NM_001166463	Spock1	-	174436
chr13	57733909	57733916	chr13	57733851	57734213	ORR1B2	+	LTR	chr13	57908331	57908332	NM_001166463	Spock1	-	174416
chr13	57733929	57733936	chr13	57733851	57734213	ORR1B2	+	LTR	chr13	57908331	57908332	NM_001166463	Spock1	-	174396
chr13	58716798	58716805	.	.	.	.	.	.	chr13	58762310	58762311	NR_045469	4930455J16Rik	-	45506
chr13	58716839	58716846	chr13	58716830	58716977	ORR1D2	-	LTR	chr13	58762310	58762311	NR_045469	4930455J16Rik	-	45465
chr13	58716880	58716887	chr13	58716830	58716977	ORR1D2	-	LTR	chr13	58762310	58762311	NR_045469	4930455J16Rik	-	45424
chr13	59870133	59870140	chr13	59869837	59870197	ORR1C1	-	LTR	chr13	59823146	59823147	NM_153538	Zcchc6	-	-46987
chr13	59870173	59870180	chr13	59869837	59870197	ORR1C1	-	LTR	chr13	59823146	59823147	NM_153538	Zcchc6	-	-47027
chr13	59870213	59870220	chr13	59870197	59870349	ORR1C1	-	LTR	chr13	59823146	59823147	NM_153538	Zcchc6	-	-47067
chr13	60163122	60163129	chr13	60162854	60163148	ORR1A2	-	LTR	chr13	60177534	60177535	NM_008086	Gas1	-	14406
chr13	60163142	60163149	chr13	60162854	60163148	ORR1A2	-	LTR	chr13	60177534	60177535	NM_008086	Gas1	-	14386
chr13	60163162	60163169	chr13	60163149	60163254	MTC	-	LTR	chr13	60177534	60177535	NM_008086	Gas1	-	14366
chr13	60163202	60163209	chr13	60163149	60163254	MTC	-	LTR	chr13	60177534	60177535	NM_008086	Gas1	-	14326
chr13	63521016	63521023	chr13	63520852	63521018	B4	-	SINE	chr13	63565734	63565735	NM_008957	Ptch1	-	44712
chr13	63521046	63521053	.	.	.	.	.	.	chr13	63565734	63565735	NM_008957	Ptch1	-	44682
chr13	63521076	63521083	.	.	.	.	.	.	chr13	63565734	63565735	NM_008957	Ptch1	-	44652
chr13	63521106	63521113	.	.	.	.	.	.	chr13	63565734	63565735	NM_008957	Ptch1	-	44622
chr13	63521136	63521143	chr13	63521128	63521333	(CACAC)n	+	Simple_repeat	chr13	63565734	63565735	NM_008957	Ptch1	-	44592
chr13	63521166	63521173	chr13	63521128	63521333	(CACAC)n	+	Simple_repeat	chr13	63565734	63565735	NM_008957	Ptch1	-	44562
chr13	63521196	63521203	chr13	63521128	63521333	(CACAC)n	+	Simple_repeat	chr13	63565734	63565735	NM_008957	Ptch1	-	44532
chr13	63521256	63521263	chr13	63521128	63521333	(CACAC)n	+	Simple_repeat	chr13	63565734	63565735	NM_008957	Ptch1	-	44472
chr13	63521316	63521323	chr13	63521128	63521333	(CACAC)n	+	Simple_repeat	chr13	63565734	63565735	NM_008957	Ptch1	-	44412
chr13	63521346	63521353	.	.	.	.	.	.	chr13	63565734	63565735	NM_008957	Ptch1	-	44382
chr13	63521376	63521383	.	.	.	.	.	.	chr13	63565734	63565735	NM_008957	Ptch1	-	44352
chr13	69690125	69690132	chr13	69689983	69690290	ORR1B1	-	LTR	chr13	69739896	69739897	NM_001145162	Ube2ql1	-	49765
chr13	69690145	69690152	chr13	69689983	69690290	ORR1B1	-	LTR	chr13	69739896	69739897	NM_001145162	Ube2ql1	-	49745
chr13	69690165	69690172	chr13	69689983	69690290	ORR1B1	-	LTR	chr13	69739896	69739897	NM_001145162	Ube2ql1	-	49725
chr13	69690185	69690192	chr13	69689983	69690290	ORR1B1	-	LTR	chr13	69739896	69739897	NM_001145162	Ube2ql1	-	49705
chr13	70168670	70168677	.	.	.	.	.	.	chr13	70232821	70232822	NR_036596	4930520P13Rik	+	64145
chr13	70168682	70168689	.	.	.	.	.	.	chr13	70232821	70232822	NR_036596	4930520P13Rik	+	64133
chr13	70168706	70168713	.	.	.	.	.	.	chr13	70232821	70232822	NR_036596	4930520P13Rik	+	64109
chr13	70168741	70168748	.	.	.	.	.	.	chr13	70232821	70232822	NR_036596	4930520P13Rik	+	64074
chr13	70168753	70168760	.	.	.	.	.	.	chr13	70232821	70232822	NR_036596	4930520P13Rik	+	64062
chr13	70168765	70168772	.	.	.	.	.	.	chr13	70232821	70232822	NR_036596	4930520P13Rik	+	64050
chr13	70168777	70168784	.	.	.	.	.	.	chr13	70232821	70232822	NR_036596	4930520P13Rik	+	64038
chr13	70168801	70168808	.	.	.	.	.	.	chr13	70232821	70232822	NR_036596	4930520P13Rik	+	64014
chr13	70168813	70168820	.	.	.	.	.	.	chr13	70232821	70232822	NR_036596	4930520P13Rik	+	64002
chr13	70168825	70168832	.	.	.	.	.	.	chr13	70232821	70232822	NR_036596	4930520P13Rik	+	63990
chr13	70168848	70168855	.	.	.	.	.	.	chr13	70232821	70232822	NR_036596	4930520P13Rik	+	63967
chr13	70281158	70281165	chr13	70280883	70281268	ORR1A2	-	LTR	chr13	70232821	70232822	NR_036596	4930520P13Rik	+	-48337
chr13	70281178	70281185	chr13	70280883	70281268	ORR1A2	-	LTR	chr13	70232821	70232822	NR_036596	4930520P13Rik	+	-48357
chr13	70281198	70281205	chr13	70280883	70281268	ORR1A2	-	LTR	chr13	70232821	70232822	NR_036596	4930520P13Rik	+	-48377
chr13	70281218	70281225	chr13	70280883	70281268	ORR1A2	-	LTR	chr13	70232821	70232822	NR_036596	4930520P13Rik	+	-48397
chr13	71419651	71419658	.	.	.	.	.	.	chr13	71107088	71107089	NR_130325	Mir466f-4	+	-312563
chr13	71419668	71419675	chr13	71419662	71419806	ORR1B1	-	LTR	chr13	71107088	71107089	NR_130325	Mir466f-4	+	-312580
chr13	71419685	71419692	chr13	71419662	71419806	ORR1B1	-	LTR	chr13	71107088	71107089	NR_130325	Mir466f-4	+	-312597
chr13	71419722	71419729	chr13	71419662	71419806	ORR1B1	-	LTR	chr13	71107088	71107089	NR_130325	Mir466f-4	+	-312634
chr13	76020786	76020793	chr13	76020548	76020892	ORR1A3	-	LTR	chr13	76018711	76018712	NM_001131069	Rfesd	-	-2075
chr13	76020820	76020827	chr13	76020548	76020892	ORR1A3	-	LTR	chr13	76018711	76018712	NM_001131069	Rfesd	-	-2109
chr13	76020840	76020847	chr13	76020548	76020892	ORR1A3	-	LTR	chr13	76018711	76018712	NM_001131069	Rfesd	-	-2129
chr13	89599552	89599559	chr13	89599270	89599663	ORR1B1	-	LTR	chr13	89540635	89540636	NM_013500	Hapln1	+	-58917
chr13	89599569	89599576	chr13	89599270	89599663	ORR1B1	-	LTR	chr13	89540635	89540636	NM_013500	Hapln1	+	-58934
chr13	89599586	89599593	chr13	89599270	89599663	ORR1B1	-	LTR	chr13	89540635	89540636	NM_013500	Hapln1	+	-58951
chr13	92315970	92315977	.	.	.	.	.	.	chr13	92354782	92354783	NM_010049	Dhfr	+	38806
chr13	92316050	92316057	.	.	.	.	.	.	chr13	92354782	92354783	NM_010049	Dhfr	+	38726
chr13	92316095	92316102	.	.	.	.	.	.	chr13	92354782	92354783	NM_010049	Dhfr	+	38681
chr13	92316134	92316141	.	.	.	.	.	.	chr13	92354782	92354783	NM_010049	Dhfr	+	38642
chr13	92316175	92316182	.	.	.	.	.	.	chr13	92354782	92354783	NM_010049	Dhfr	+	38601
chr13	92316214	92316221	.	.	.	.	.	.	chr13	92354782	92354783	NM_010049	Dhfr	+	38562
chr13	92316253	92316260	.	.	.	.	.	.	chr13	92354782	92354783	NM_010049	Dhfr	+	38523
chr13	92316339	92316346	.	.	.	.	.	.	chr13	92354782	92354783	NM_010049	Dhfr	+	38437
chr13	92316419	92316426	.	.	.	.	.	.	chr13	92354782	92354783	NM_010049	Dhfr	+	38357
chr13	92316618	92316625	.	.	.	.	.	.	chr13	92354782	92354783	NM_010049	Dhfr	+	38158
chr13	92316663	92316670	.	.	.	.	.	.	chr13	92354782	92354783	NM_010049	Dhfr	+	38113
chr13	92316702	92316709	.	.	.	.	.	.	chr13	92354782	92354783	NM_010049	Dhfr	+	38074
chr13	92316743	92316750	.	.	.	.	.	.	chr13	92354782	92354783	NM_010049	Dhfr	+	38033
chr13	92316782	92316789	.	.	.	.	.	.	chr13	92354782	92354783	NM_010049	Dhfr	+	37994
chr13	92316821	92316828	.	.	.	.	.	.	chr13	92354782	92354783	NM_010049	Dhfr	+	37955
chr13	92316866	92316873	.	.	.	.	.	.	chr13	92354782	92354783	NM_010049	Dhfr	+	37910
chr13	92316907	92316914	.	.	.	.	.	.	chr13	92354782	92354783	NM_010049	Dhfr	+	37869
chr13	92317028	92317035	.	.	.	.	.	.	chr13	92354782	92354783	NM_010049	Dhfr	+	37748
chr13	97637720	97637727	chr13	97637643	97638048	ORR1B2	+	LTR	chr13	97559999	97560000	NR_046157	Gm5086	+	-77721
chr13	97637740	97637747	chr13	97637643	97638048	ORR1B2	+	LTR	chr13	97559999	97560000	NR_046157	Gm5086	+	-77741
chr13	97637760	97637767	chr13	97637643	97638048	ORR1B2	+	LTR	chr13	97559999	97560000	NR_046157	Gm5086	+	-77761
chr13	99037312	99037319	chr13	99037314	99037718	ORR1B2	+	LTR	chr13	99087920	99087921	NR_045495	2310020H05Rik	-	50602
chr13	99037371	99037378	chr13	99037314	99037718	ORR1B2	+	LTR	chr13	99087920	99087921	NR_045495	2310020H05Rik	-	50543
chr13	99037411	99037418	chr13	99037314	99037718	ORR1B2	+	LTR	chr13	99087920	99087921	NR_045495	2310020H05Rik	-	50503
chr13	99156761	99156768	chr13	99156714	99156813	ORR1C1	+	LTR	chr13	99184822	99184823	NM_001004149	Zfp366	+	28055
chr13	99156781	99156788	chr13	99156714	99156813	ORR1C1	+	LTR	chr13	99184822	99184823	NM_001004149	Zfp366	+	28035
chr13	99156801	99156808	chr13	99156714	99156813	ORR1C1	+	LTR	chr13	99184822	99184823	NM_001004149	Zfp366	+	28015
chr13	99156821	99156828	chr13	99156821	99157133	ORR1C2	+	LTR	chr13	99184822	99184823	NM_001004149	Zfp366	+	27995
chr13	99156841	99156848	chr13	99156821	99157133	ORR1C2	+	LTR	chr13	99184822	99184823	NM_001004149	Zfp366	+	27975
chr13	99156861	99156868	chr13	99156821	99157133	ORR1C2	+	LTR	chr13	99184822	99184823	NM_001004149	Zfp366	+	27955
chr13	99355514	99355521	.	.	.	.	.	.	chr13	99344785	99344786	NM_173757	Mrps27	+	-10729
chr13	99355543	99355550	.	.	.	.	.	.	chr13	99344785	99344786	NM_173757	Mrps27	+	-10758
chr13	99355571	99355578	.	.	.	.	.	.	chr13	99344785	99344786	NM_173757	Mrps27	+	-10786
chr13	99355600	99355607	.	.	.	.	.	.	chr13	99344785	99344786	NM_173757	Mrps27	+	-10815
chr13	99355628	99355635	.	.	.	.	.	.	chr13	99344785	99344786	NM_173757	Mrps27	+	-10843
chr13	99355656	99355663	.	.	.	.	.	.	chr13	99344785	99344786	NM_173757	Mrps27	+	-10871
chr13	99355684	99355691	.	.	.	.	.	.	chr13	99344785	99344786	NM_173757	Mrps27	+	-10899
chr13	99355713	99355720	.	.	.	.	.	.	chr13	99344785	99344786	NM_173757	Mrps27	+	-10928
chr13	99355741	99355748	.	.	.	.	.	.	chr13	99344785	99344786	NM_173757	Mrps27	+	-10956
chr13	99355769	99355776	.	.	.	.	.	.	chr13	99344785	99344786	NM_173757	Mrps27	+	-10984
chr13	99355797	99355804	.	.	.	.	.	.	chr13	99344785	99344786	NM_173757	Mrps27	+	-11012
chr13	99355826	99355833	.	.	.	.	.	.	chr13	99344785	99344786	NM_173757	Mrps27	+	-11041
chr13	100990777	100990784	.	.	.	.	.	.	chr13	100833426	100833427	NM_022885	Slc30a5	-	-157351
chr13	100990790	100990797	.	.	.	.	.	.	chr13	100833426	100833427	NM_022885	Slc30a5	-	-157364
chr13	100990803	100990810	.	.	.	.	.	.	chr13	100833426	100833427	NM_022885	Slc30a5	-	-157377
chr13	100990816	100990823	.	.	.	.	.	.	chr13	100833426	100833427	NM_022885	Slc30a5	-	-157390
chr13	100990829	100990836	.	.	.	.	.	.	chr13	100833426	100833427	NM_022885	Slc30a5	-	-157403
chr13	100990842	100990849	.	.	.	.	.	.	chr13	100833426	100833427	NM_022885	Slc30a5	-	-157416
chr13	100990855	100990862	.	.	.	.	.	.	chr13	100833426	100833427	NM_022885	Slc30a5	-	-157429
chr13	100990868	100990875	.	.	.	.	.	.	chr13	100833426	100833427	NM_022885	Slc30a5	-	-157442
chr13	100990881	100990888	.	.	.	.	.	.	chr13	100833426	100833427	NM_022885	Slc30a5	-	-157455
chr13	100990894	100990901	.	.	.	.	.	.	chr13	100833426	100833427	NM_022885	Slc30a5	-	-157468
chr13	100990907	100990914	.	.	.	.	.	.	chr13	100833426	100833427	NM_022885	Slc30a5	-	-157481
chr13	111282407	111282414	.	.	.	.	.	.	chr13	111255012	111255013	NM_175497	Actbl2	+	-27395
chr13	111282421	111282428	.	.	.	.	.	.	chr13	111255012	111255013	NM_175497	Actbl2	+	-27409
chr13	111282435	111282442	.	.	.	.	.	.	chr13	111255012	111255013	NM_175497	Actbl2	+	-27423
chr13	111282449	111282456	.	.	.	.	.	.	chr13	111255012	111255013	NM_175497	Actbl2	+	-27437
chr14	7967347	7967354	chr14	7967328	7967416	G-rich	+	Low_complexity	chr14	7994181	7994182	NM_007870	Dnase1l3	-	26828
chr14	7967364	7967371	chr14	7967328	7967416	G-rich	+	Low_complexity	chr14	7994181	7994182	NM_007870	Dnase1l3	-	26811
chr14	7967381	7967388	chr14	7967328	7967416	G-rich	+	Low_complexity	chr14	7994181	7994182	NM_007870	Dnase1l3	-	26794
chr14	9365561	9365568	chr14	9365322	9365696	ORR1C1	-	LTR	chr14	9884094	9884095	NR_030680	Mnd1-ps	+	518527
chr14	9365578	9365585	chr14	9365322	9365696	ORR1C1	-	LTR	chr14	9884094	9884095	NR_030680	Mnd1-ps	+	518510
chr14	9365595	9365602	chr14	9365322	9365696	ORR1C1	-	LTR	chr14	9884094	9884095	NR_030680	Mnd1-ps	+	518493
chr14	9365612	9365619	chr14	9365322	9365696	ORR1C1	-	LTR	chr14	9884094	9884095	NR_030680	Mnd1-ps	+	518476
chr14	25324166	25324173	chr14	25324033	25324214	G-rich	+	Low_complexity	chr14	25459184	25459185	NM_001310666	Zmiz1	+	135012
chr14	25794476	25794483	chr14	25794398	25794795	ORR1B2	+	LTR	chr14	25768855	25768856	NM_001101433	Zcchc24	-	-25621
chr14	25794496	25794503	chr14	25794398	25794795	ORR1B2	+	LTR	chr14	25768855	25768856	NM_001101433	Zcchc24	-	-25641
chr14	25794516	25794523	chr14	25794398	25794795	ORR1B2	+	LTR	chr14	25768855	25768856	NM_001101433	Zcchc24	-	-25661
chr14	33848226	33848233	chr14	33848167	33848541	ORR1B1	+	LTR	chr14	33811282	33811283	NR_131113	4930503F20Rik	-	-36944
chr14	33848244	33848251	chr14	33848167	33848541	ORR1B1	+	LTR	chr14	33811282	33811283	NR_131113	4930503F20Rik	-	-36962
chr14	33848264	33848271	chr14	33848167	33848541	ORR1B1	+	LTR	chr14	33811282	33811283	NR_131113	4930503F20Rik	-	-36982
chr14	48338240	48338247	chr14	48338066	48338266	ORR1B1	-	LTR	chr14	48446122	48446123	NM_001310584	Tmem260	+	107876
chr14	48338260	48338267	chr14	48338066	48338266	ORR1B1	-	LTR	chr14	48446122	48446123	NM_001310584	Tmem260	+	107856
chr14	48338300	48338307	chr14	48338260	48338323	ORR1B1	-	LTR	chr14	48446122	48446123	NM_001310584	Tmem260	+	107816
chr14	48338320	48338327	chr14	48338260	48338323	ORR1B1	-	LTR	chr14	48446122	48446123	NM_001310584	Tmem260	+	107796
chr14	48338340	48338347	chr14	48338324	48338465	ORR1B1	-	LTR	chr14	48446122	48446123	NM_001310584	Tmem260	+	107776
chr14	48338360	48338367	chr14	48338324	48338465	ORR1B1	-	LTR	chr14	48446122	48446123	NM_001310584	Tmem260	+	107756
chr14	48338380	48338387	chr14	48338324	48338465	ORR1B1	-	LTR	chr14	48446122	48446123	NM_001310584	Tmem260	+	107736
chr14	51934343	51934350	chr14	51934228	51934447	ORR1C2	-	LTR	chr14	51922772	51922773	NM_001011687	Rnase13	-	-11571
chr14	51934363	51934370	chr14	51934228	51934447	ORR1C2	-	LTR	chr14	51922772	51922773	NM_001011687	Rnase13	-	-11591
chr14	51934403	51934410	chr14	51934228	51934447	ORR1C2	-	LTR	chr14	51922772	51922773	NM_001011687	Rnase13	-	-11631
chr14	51934423	51934430	chr14	51934228	51934447	ORR1C2	-	LTR	chr14	51922772	51922773	NM_001011687	Rnase13	-	-11651
chr14	51934443	51934450	chr14	51934228	51934447	ORR1C2	-	LTR	chr14	51922772	51922773	NM_001011687	Rnase13	-	-11671
chr14	51934463	51934470	chr14	51934447	51934565	ORR1C2	-	LTR	chr14	51922772	51922773	NM_001011687	Rnase13	-	-11691
chr14	55406898	55406905	chr14	55406811	55407262	ORR1D1	+	LTR	chr14	55478757	55478758	NM_001037938	Dhrs4	+	71853
chr14	55406918	55406925	chr14	55406811	55407262	ORR1D1	+	LTR	chr14	55478757	55478758	NM_001037938	Dhrs4	+	71833
chr14	55406938	55406945	chr14	55406811	55407262	ORR1D1	+	LTR	chr14	55478757	55478758	NM_001037938	Dhrs4	+	71813
chr14	55406958	55406965	chr14	55406811	55407262	ORR1D1	+	LTR	chr14	55478757	55478758	NM_001037938	Dhrs4	+	71793
chr14	55406978	55406985	chr14	55406811	55407262	ORR1D1	+	LTR	chr14	55478757	55478758	NM_001037938	Dhrs4	+	71773
chr14	59810564	59810571	chr14	59810544	59810606	ORR1A1	-	LTR	chr14	59625280	59625281	NM_145463	Shisa2	+	-185284
chr14	59810641	59810648	chr14	59810625	59810726	ORR1B1	-	LTR	chr14	59625280	59625281	NM_145463	Shisa2	+	-185361
chr14	59810661	59810668	chr14	59810625	59810726	ORR1B1	-	LTR	chr14	59625280	59625281	NM_145463	Shisa2	+	-185381
chr14	61261879	61261886	chr14	61261825	61261938	ORR1B2	+	LTR	chr14	61258489	61258490	NM_011892	Sgcg	-	-3390
chr14	61261899	61261906	chr14	61261825	61261938	ORR1B2	+	LTR	chr14	61258489	61258490	NM_011892	Sgcg	-	-3410
chr14	61261939	61261946	chr14	61261939	61262105	ORR1B2	+	LTR	chr14	61258489	61258490	NM_011892	Sgcg	-	-3450
chr14	61261959	61261966	chr14	61261939	61262105	ORR1B2	+	LTR	chr14	61258489	61258490	NM_011892	Sgcg	-	-3470
chr14	61261979	61261986	chr14	61261939	61262105	ORR1B2	+	LTR	chr14	61258489	61258490	NM_011892	Sgcg	-	-3490
chr14	61261999	61262006	chr14	61261939	61262105	ORR1B2	+	LTR	chr14	61258489	61258490	NM_011892	Sgcg	-	-3510
chr14	62581054	62581061	chr14	62580999	62581118	ORR1B2	+	LTR	chr14	62555736	62555737	NM_001243857	Fam124a	+	-25318
chr14	62581071	62581078	chr14	62580999	62581118	ORR1B2	+	LTR	chr14	62555736	62555737	NM_001243857	Fam124a	+	-25335
chr14	62581087	62581094	chr14	62580999	62581118	ORR1B2	+	LTR	chr14	62555736	62555737	NM_001243857	Fam124a	+	-25351
chr14	62581104	62581111	chr14	62580999	62581118	ORR1B2	+	LTR	chr14	62555736	62555737	NM_001243857	Fam124a	+	-25368
chr14	62581120	62581127	.	.	.	.	.	.	chr14	62555736	62555737	NM_001243857	Fam124a	+	-25384
chr14	62581137	62581144	.	.	.	.	.	.	chr14	62555736	62555737	NM_001243857	Fam124a	+	-25401
chr14	62581154	62581161	.	.	.	.	.	.	chr14	62555736	62555737	NM_001243857	Fam124a	+	-25418
chr14	62581171	62581178	chr14	62581167	62581461	ORR1B2	+	LTR	chr14	62555736	62555737	NM_001243857	Fam124a	+	-25435
chr14	62581188	62581195	chr14	62581167	62581461	ORR1B2	+	LTR	chr14	62555736	62555737	NM_001243857	Fam124a	+	-25452
chr14	64966079	64966086	chr14	64966004	64966341	ORR1B1	+	LTR	chr14	64950044	64950045	NM_001253731	Ints9	+	-16035
chr14	64966092	64966099	chr14	64966004	64966341	ORR1B1	+	LTR	chr14	64950044	64950045	NM_001253731	Ints9	+	-16048
chr14	64966112	64966119	chr14	64966004	64966341	ORR1B1	+	LTR	chr14	64950044	64950045	NM_001253731	Ints9	+	-16068
chr14	66575638	66575645	chr14	66575634	66575750	ORR1A1	-	LTR	chr14	66635250	66635251	NM_001271759	Adra1a	+	59606
chr14	66575658	66575665	chr14	66575634	66575750	ORR1A1	-	LTR	chr14	66635250	66635251	NM_001271759	Adra1a	+	59586
chr14	66575678	66575685	chr14	66575634	66575750	ORR1A1	-	LTR	chr14	66635250	66635251	NM_001271759	Adra1a	+	59566
chr14	72503343	72503350	chr14	72503302	72503502	ORR1B1	+	LTR	chr14	72710002	72710003	NM_207636	Fndc3a	-	206653
chr14	72503363	72503370	chr14	72503302	72503502	ORR1B1	+	LTR	chr14	72710002	72710003	NM_207636	Fndc3a	-	206633
chr14	72503383	72503390	chr14	72503302	72503502	ORR1B1	+	LTR	chr14	72710002	72710003	NM_207636	Fndc3a	-	206613
chr14	102081236	102081243	chr14	102081190	102081579	ORR1A4	+	LTR	chr14	101840622	101840623	NM_001347628	Lmo7	+	-240614
chr14	102081256	102081263	chr14	102081190	102081579	ORR1A4	+	LTR	chr14	101840622	101840623	NM_001347628	Lmo7	+	-240634
chr14	102081276	102081283	chr14	102081190	102081579	ORR1A4	+	LTR	chr14	101840622	101840623	NM_001347628	Lmo7	+	-240654
chr14	102081294	102081301	chr14	102081190	102081579	ORR1A4	+	LTR	chr14	101840622	101840623	NM_001347628	Lmo7	+	-240672
chr14	104703806	104703813	.	.	.	.	.	.	chr14	104639146	104639147	NR_015593	D130009I18Rik	+	-64660
chr14	104703848	104703855	.	.	.	.	.	.	chr14	104639146	104639147	NR_015593	D130009I18Rik	+	-64702
chr14	104703890	104703897	.	.	.	.	.	.	chr14	104639146	104639147	NR_015593	D130009I18Rik	+	-64744
chr14	104704104	104704111	.	.	.	.	.	.	chr14	104639146	104639147	NR_015593	D130009I18Rik	+	-64958
chr14	104704150	104704157	.	.	.	.	.	.	chr14	104639146	104639147	NR_015593	D130009I18Rik	+	-65004
chr14	104704192	104704199	.	.	.	.	.	.	chr14	104639146	104639147	NR_015593	D130009I18Rik	+	-65046
chr14	104704234	104704241	.	.	.	.	.	.	chr14	104639146	104639147	NR_015593	D130009I18Rik	+	-65088
chr14	104704276	104704283	.	.	.	.	.	.	chr14	104639146	104639147	NR_015593	D130009I18Rik	+	-65130
chr14	117869858	117869865	chr14	117869596	117869983	ORR1D2	-	LTR	chr14	117953846	117953847	NR_105747	Mir6239	-	83982
chr14	117869876	117869883	chr14	117869596	117869983	ORR1D2	-	LTR	chr14	117953846	117953847	NR_105747	Mir6239	-	83964
chr14	117869894	117869901	chr14	117869596	117869983	ORR1D2	-	LTR	chr14	117953846	117953847	NR_105747	Mir6239	-	83946
chr14	118342334	118342341	chr14	118342124	118342489	ORR1D2	-	LTR	chr14	118365877	118365878	NR_045624	1700044C05Rik	+	23537
chr14	118342354	118342361	chr14	118342124	118342489	ORR1D2	-	LTR	chr14	118365877	118365878	NR_045624	1700044C05Rik	+	23517
chr14	118342374	118342381	chr14	118342124	118342489	ORR1D2	-	LTR	chr14	118365877	118365878	NR_045624	1700044C05Rik	+	23497
chr14	118342394	118342401	chr14	118342124	118342489	ORR1D2	-	LTR	chr14	118365877	118365878	NR_045624	1700044C05Rik	+	23477
chr14	118794371	118794378	chr14	118794252	118794526	ORR1D2	-	LTR	chr14	118787870	118787871	NM_001160096	Cldn10	+	-6501
chr14	118794391	118794398	chr14	118794252	118794526	ORR1D2	-	LTR	chr14	118787870	118787871	NM_001160096	Cldn10	+	-6521
chr14	118794431	118794438	chr14	118794252	118794526	ORR1D2	-	LTR	chr14	118787870	118787871	NM_001160096	Cldn10	+	-6561
chr14	118818070	118818077	chr14	118818047	118818098	ORR1D1	-	LTR	chr14	118787870	118787871	NM_001160096	Cldn10	+	-30200
chr15	15895759	15895766	.	.	.	.	.	.	chr15	16778100	16778101	NM_009869	Cdh9	+	882335
chr15	15895781	15895788	.	.	.	.	.	.	chr15	16778100	16778101	NM_009869	Cdh9	+	882313
chr15	15895825	15895832	.	.	.	.	.	.	chr15	16778100	16778101	NM_009869	Cdh9	+	882269
chr15	25847848	25847855	chr15	25847589	25848013	ORR1B1	-	LTR	chr15	25843297	25843298	NM_001034851	Fam134b	+	-4551
chr15	25847868	25847875	chr15	25847589	25848013	ORR1B1	-	LTR	chr15	25843297	25843298	NM_001034851	Fam134b	+	-4571
chr15	25847888	25847895	chr15	25847589	25848013	ORR1B1	-	LTR	chr15	25843297	25843298	NM_001034851	Fam134b	+	-4591
chr15	25847908	25847915	chr15	25847589	25848013	ORR1B1	-	LTR	chr15	25843297	25843298	NM_001034851	Fam134b	+	-4611
chr15	25847928	25847935	chr15	25847589	25848013	ORR1B1	-	LTR	chr15	25843297	25843298	NM_001034851	Fam134b	+	-4631
chr15	31325379	31325386	chr15	31325333	31325655	ORR1A2	+	LTR	chr15	31367758	31367759	NM_001164441	Ankrd33b	-	42373
chr15	31325399	31325406	chr15	31325333	31325655	ORR1A2	+	LTR	chr15	31367758	31367759	NM_001164441	Ankrd33b	-	42353
chr15	31325422	31325429	chr15	31325333	31325655	ORR1A2	+	LTR	chr15	31367758	31367759	NM_001164441	Ankrd33b	-	42330
chr15	32277704	32277711	chr15	32277460	32277810	ORR1A1	-	LTR	chr15	32244812	32244813	NM_009154	Sema5a	+	-32892
chr15	32277738	32277745	chr15	32277460	32277810	ORR1A1	-	LTR	chr15	32244812	32244813	NM_009154	Sema5a	+	-32926
chr15	32277758	32277765	chr15	32277460	32277810	ORR1A1	-	LTR	chr15	32244812	32244813	NM_009154	Sema5a	+	-32946
chr15	34392221	34392228	chr15	34392181	34392347	ORR1B2	-	LTR	chr15	34357871	34357872	NM_001256161	9430069I07Rik	-	-34350
chr15	34392241	34392248	chr15	34392181	34392347	ORR1B2	-	LTR	chr15	34357871	34357872	NM_001256161	9430069I07Rik	-	-34370
chr15	34392261	34392268	chr15	34392181	34392347	ORR1B2	-	LTR	chr15	34357871	34357872	NM_001256161	9430069I07Rik	-	-34390
chr15	34392281	34392288	chr15	34392181	34392347	ORR1B2	-	LTR	chr15	34357871	34357872	NM_001256161	9430069I07Rik	-	-34410
chr15	34392301	34392308	chr15	34392181	34392347	ORR1B2	-	LTR	chr15	34357871	34357872	NM_001256161	9430069I07Rik	-	-34430
chr15	34392321	34392328	chr15	34392181	34392347	ORR1B2	-	LTR	chr15	34357871	34357872	NM_001256161	9430069I07Rik	-	-34450
chr15	34392341	34392348	chr15	34392181	34392347	ORR1B2	-	LTR	chr15	34357871	34357872	NM_001256161	9430069I07Rik	-	-34470
chr15	34392361	34392368	chr15	34392347	34392500	ORR1C2	-	LTR	chr15	34357871	34357872	NM_001256161	9430069I07Rik	-	-34490
chr15	36931806	36931813	chr15	36931760	36931902	ORR1A2	+	LTR	chr15	37007401	37007402	NM_026521	Zfp706	-	75589
chr15	36931826	36931833	chr15	36931760	36931902	ORR1A2	+	LTR	chr15	37007401	37007402	NM_026521	Zfp706	-	75569
chr15	36931860	36931867	chr15	36931760	36931902	ORR1A2	+	LTR	chr15	37007401	37007402	NM_026521	Zfp706	-	75535
chr15	49273747	49273754	chr15	49273701	49273984	ORR1A1	+	LTR	chr15	48791988	48791989	NM_001081391	Csmd3	-	-481759
chr15	49273767	49273774	chr15	49273701	49273984	ORR1A1	+	LTR	chr15	48791988	48791989	NM_001081391	Csmd3	-	-481779
chr15	49273801	49273808	chr15	49273701	49273984	ORR1A1	+	LTR	chr15	48791988	48791989	NM_001081391	Csmd3	-	-481813
chr15	51910664	51910671	chr15	51910409	51910842	ORR1B1	-	LTR	chr15	51877440	51877441	NM_030132	Utp23	+	-33224
chr15	51910684	51910691	chr15	51910409	51910842	ORR1B1	-	LTR	chr15	51877440	51877441	NM_030132	Utp23	+	-33244
chr15	51910705	51910712	chr15	51910409	51910842	ORR1B1	-	LTR	chr15	51877440	51877441	NM_030132	Utp23	+	-33265
chr15	51910725	51910732	chr15	51910409	51910842	ORR1B1	-	LTR	chr15	51877440	51877441	NM_030132	Utp23	+	-33285
chr15	51910745	51910752	chr15	51910409	51910842	ORR1B1	-	LTR	chr15	51877440	51877441	NM_030132	Utp23	+	-33305
chr15	54495604	54495611	chr15	54495569	54495710	Lx3_Mus	+	LINE	chr15	54571365	54571366	NM_178920	Mal2	+	75755
chr15	54495649	54495656	chr15	54495569	54495710	Lx3_Mus	+	LINE	chr15	54571365	54571366	NM_178920	Mal2	+	75710
chr15	54495662	54495669	chr15	54495569	54495710	Lx3_Mus	+	LINE	chr15	54571365	54571366	NM_178920	Mal2	+	75697
chr15	58731230	58731237	chr15	58730910	58731297	ORR1B1	-	LTR	chr15	58823426	58823427	NM_175212	Tmem65	-	92190
chr15	58731250	58731257	chr15	58730910	58731297	ORR1B1	-	LTR	chr15	58823426	58823427	NM_175212	Tmem65	-	92170
chr15	58731310	58731317	.	.	.	.	.	.	chr15	58823426	58823427	NM_175212	Tmem65	-	92110
chr15	59672807	59672814	chr15	59672699	59672849	ORR1C1	+	LTR	chr15	59648653	59648654	NM_144549	Trib1	+	-24154
chr15	59672847	59672854	chr15	59672699	59672849	ORR1C1	+	LTR	chr15	59648653	59648654	NM_144549	Trib1	+	-24194
chr15	59672867	59672874	chr15	59672850	59672932	ORR1B1	+	LTR	chr15	59648653	59648654	NM_144549	Trib1	+	-24214
chr15	59672887	59672894	chr15	59672850	59672932	ORR1B1	+	LTR	chr15	59648653	59648654	NM_144549	Trib1	+	-24234
chr15	73821058	73821065	.	.	.	.	.	.	chr15	73839670	73839671	NM_001033365	Mroh5	-	18606
chr15	73821090	73821097	.	.	.	.	.	.	chr15	73839670	73839671	NM_001033365	Mroh5	-	18574
chr15	83278731	83278738	chr15	83278672	83278804	ORR1B1	+	LTR	chr15	83251773	83251774	NM_001004150	A4galt	-	-26958
chr15	83278771	83278778	chr15	83278672	83278804	ORR1B1	+	LTR	chr15	83251773	83251774	NM_001004150	A4galt	-	-26998
chr15	83278791	83278798	chr15	83278672	83278804	ORR1B1	+	LTR	chr15	83251773	83251774	NM_001004150	A4galt	-	-27018
chr15	84411126	84411133	chr15	84411112	84411155	B4A	+	SINE	chr15	84446609	84446610	NM_001347543	1810041L15Rik	-	35477
chr15	84411164	84411171	chr15	84411150	84411193	B4A	+	SINE	chr15	84446609	84446610	NM_001347543	1810041L15Rik	-	35439
chr15	84411202	84411209	chr15	84411188	84411231	B4A	+	SINE	chr15	84446609	84446610	NM_001347543	1810041L15Rik	-	35401
chr15	84411240	84411247	chr15	84411226	84411269	B4A	+	SINE	chr15	84446609	84446610	NM_001347543	1810041L15Rik	-	35363
chr15	84411278	84411285	chr15	84411264	84411307	B4A	+	SINE	chr15	84446609	84446610	NM_001347543	1810041L15Rik	-	35325
chr15	84411316	84411323	chr15	84411311	84411424	PB1D10	+	SINE	chr15	84446609	84446610	NM_001347543	1810041L15Rik	-	35287
chr15	84790861	84790868	.	.	.	.	.	.	chr15	84856128	84856129	NM_001081166	Phf21b	-	65261
chr15	84790899	84790906	.	.	.	.	.	.	chr15	84856128	84856129	NM_001081166	Phf21b	-	65223
chr15	84790935	84790942	.	.	.	.	.	.	chr15	84856128	84856129	NM_001081166	Phf21b	-	65187
chr15	84790973	84790980	.	.	.	.	.	.	chr15	84856128	84856129	NM_001081166	Phf21b	-	65149
chr15	84791011	84791018	.	.	.	.	.	.	chr15	84856128	84856129	NM_001081166	Phf21b	-	65111
chr15	84791049	84791056	.	.	.	.	.	.	chr15	84856128	84856129	NM_001081166	Phf21b	-	65073
chr15	89402571	89402578	chr15	89402337	89402827	ORR1B1	-	LTR	chr15	89410262	89410263	NM_001162882	Syce3	-	7685
chr15	89402591	89402598	chr15	89402337	89402827	ORR1B1	-	LTR	chr15	89410262	89410263	NM_001162882	Syce3	-	7665
chr15	89402611	89402618	chr15	89402337	89402827	ORR1B1	-	LTR	chr15	89410262	89410263	NM_001162882	Syce3	-	7645
chr15	89402631	89402638	chr15	89402337	89402827	ORR1B1	-	LTR	chr15	89410262	89410263	NM_001162882	Syce3	-	7625
chr15	89402671	89402678	chr15	89402337	89402827	ORR1B1	-	LTR	chr15	89410262	89410263	NM_001162882	Syce3	-	7585
chr15	89402691	89402698	chr15	89402337	89402827	ORR1B1	-	LTR	chr15	89410262	89410263	NM_001162882	Syce3	-	7565
chr15	89402711	89402718	chr15	89402337	89402827	ORR1B1	-	LTR	chr15	89410262	89410263	NM_001162882	Syce3	-	7545
chr15	89640382	89640389	chr15	89640336	89640683	ORR1A1	+	LTR	chr15	89591922	89591923	NM_026817	Rabl2	-	-48460
chr15	89640402	89640409	chr15	89640336	89640683	ORR1A1	+	LTR	chr15	89591922	89591923	NM_026817	Rabl2	-	-48480
chr15	89640422	89640429	chr15	89640336	89640683	ORR1A1	+	LTR	chr15	89591922	89591923	NM_026817	Rabl2	-	-48500
chr15	93093387	93093394	chr15	93093380	93093515	(CTGGGG)n	+	Simple_repeat	chr15	93275083	93275084	NM_001033275	Gxylt1	-	181690
chr15	93093409	93093416	chr15	93093380	93093515	(CTGGGG)n	+	Simple_repeat	chr15	93275083	93275084	NM_001033275	Gxylt1	-	181668
chr15	93093436	93093443	chr15	93093380	93093515	(CTGGGG)n	+	Simple_repeat	chr15	93275083	93275084	NM_001033275	Gxylt1	-	181641
chr15	93093458	93093465	chr15	93093380	93093515	(CTGGGG)n	+	Simple_repeat	chr15	93275083	93275084	NM_001033275	Gxylt1	-	181619
chr15	93093480	93093487	chr15	93093380	93093515	(CTGGGG)n	+	Simple_repeat	chr15	93275083	93275084	NM_001033275	Gxylt1	-	181597
chr15	93093502	93093509	chr15	93093380	93093515	(CTGGGG)n	+	Simple_repeat	chr15	93275083	93275084	NM_001033275	Gxylt1	-	181575
chr15	94724744	94724751	chr15	94724452	94724877	(AGGTG)n	+	Simple_repeat	chr15	94629184	94629185	NM_178789	Tmem117	+	-95560
chr15	96788042	96788049	chr15	96787969	96788084	ORR1B1	+	LTR	chr15	96699697	96699698	NM_175121	Slc38a2	-	-88345
chr15	96788082	96788089	chr15	96787969	96788084	ORR1B1	+	LTR	chr15	96699697	96699698	NM_175121	Slc38a2	-	-88385
chr15	96788102	96788109	chr15	96788085	96788164	ORR1A4	+	LTR	chr15	96699697	96699698	NM_175121	Slc38a2	-	-88405
chr15	96788142	96788149	chr15	96788085	96788164	ORR1A4	+	LTR	chr15	96699697	96699698	NM_175121	Slc38a2	-	-88445
chr15	96788199	96788206	chr15	96788151	96788557	ORR1A4	+	LTR	chr15	96699697	96699698	NM_175121	Slc38a2	-	-88502
chr15	96788219	96788226	chr15	96788151	96788557	ORR1A4	+	LTR	chr15	96699697	96699698	NM_175121	Slc38a2	-	-88522
chr15	96788259	96788266	chr15	96788151	96788557	ORR1A4	+	LTR	chr15	96699697	96699698	NM_175121	Slc38a2	-	-88562
chr15	96788279	96788286	chr15	96788151	96788557	ORR1A4	+	LTR	chr15	96699697	96699698	NM_175121	Slc38a2	-	-88582
chr15	96972035	96972042	chr15	96971941	96972341	ORR1B1	+	LTR	chr15	97055955	97055956	NM_027052	Slc38a4	-	83914
chr15	96972055	96972062	chr15	96971941	96972341	ORR1B1	+	LTR	chr15	97055955	97055956	NM_027052	Slc38a4	-	83894
chr15	96972075	96972082	chr15	96971941	96972341	ORR1B1	+	LTR	chr15	97055955	97055956	NM_027052	Slc38a4	-	83874
chr15	98863102	98863109	.	.	.	.	.	.	chr15	98871204	98871205	NM_001033276	Kmt2d	-	8096
chr15	98863129	98863136	.	.	.	.	.	.	chr15	98871204	98871205	NM_001033276	Kmt2d	-	8069
chr15	98863156	98863163	.	.	.	.	.	.	chr15	98871204	98871205	NM_001033276	Kmt2d	-	8042
chr16	4300903	4300910	.	.	.	.	.	.	chr16	4229228	4229229	NR_003628	Gm5766	+	-71675
chr16	4300931	4300938	.	.	.	.	.	.	chr16	4229228	4229229	NR_003628	Gm5766	+	-71703
chr16	4300956	4300963	.	.	.	.	.	.	chr16	4229228	4229229	NR_003628	Gm5766	+	-71728
chr16	4300980	4300987	.	.	.	.	.	.	chr16	4229228	4229229	NR_003628	Gm5766	+	-71752
chr16	4301005	4301012	.	.	.	.	.	.	chr16	4229228	4229229	NR_003628	Gm5766	+	-71777
chr16	4301029	4301036	.	.	.	.	.	.	chr16	4229228	4229229	NR_003628	Gm5766	+	-71801
chr16	4301054	4301061	.	.	.	.	.	.	chr16	4229228	4229229	NR_003628	Gm5766	+	-71826
chr16	4301078	4301085	.	.	.	.	.	.	chr16	4229228	4229229	NR_003628	Gm5766	+	-71850
chr16	4301102	4301109	.	.	.	.	.	.	chr16	4229228	4229229	NR_003628	Gm5766	+	-71874
chr16	4301127	4301134	.	.	.	.	.	.	chr16	4229228	4229229	NR_003628	Gm5766	+	-71899
chr16	4301152	4301159	.	.	.	.	.	.	chr16	4229228	4229229	NR_003628	Gm5766	+	-71924
chr16	4301177	4301184	.	.	.	.	.	.	chr16	4229228	4229229	NR_003628	Gm5766	+	-71949
chr16	4301202	4301209	.	.	.	.	.	.	chr16	4229228	4229229	NR_003628	Gm5766	+	-71974
chr16	4301226	4301233	.	.	.	.	.	.	chr16	4229228	4229229	NR_003628	Gm5766	+	-71998
chr16	4301250	4301257	.	.	.	.	.	.	chr16	4229228	4229229	NR_003628	Gm5766	+	-72022
chr16	4301275	4301282	.	.	.	.	.	.	chr16	4229228	4229229	NR_003628	Gm5766	+	-72047
chr16	4301300	4301307	.	.	.	.	.	.	chr16	4229228	4229229	NR_003628	Gm5766	+	-72072
chr16	4301325	4301332	.	.	.	.	.	.	chr16	4229228	4229229	NR_003628	Gm5766	+	-72097
chr16	4301350	4301357	.	.	.	.	.	.	chr16	4229228	4229229	NR_003628	Gm5766	+	-72122
chr16	4301375	4301382	.	.	.	.	.	.	chr16	4229228	4229229	NR_003628	Gm5766	+	-72147
chr16	4301399	4301406	.	.	.	.	.	.	chr16	4229228	4229229	NR_003628	Gm5766	+	-72171
chr16	4301423	4301430	.	.	.	.	.	.	chr16	4229228	4229229	NR_003628	Gm5766	+	-72195
chr16	4301448	4301455	.	.	.	.	.	.	chr16	4229228	4229229	NR_003628	Gm5766	+	-72220
chr16	4301473	4301480	.	.	.	.	.	.	chr16	4229228	4229229	NR_003628	Gm5766	+	-72245
chr16	4301498	4301505	.	.	.	.	.	.	chr16	4229228	4229229	NR_003628	Gm5766	+	-72270
chr16	10940806	10940813	chr16	10940748	10941183	ORR1B2	+	LTR	chr16	10914796	10914797	NR_131135	Gm21859	-	-26010
chr16	10940846	10940853	chr16	10940748	10941183	ORR1B2	+	LTR	chr16	10914796	10914797	NR_131135	Gm21859	-	-26050
chr16	10940866	10940873	chr16	10940748	10941183	ORR1B2	+	LTR	chr16	10914796	10914797	NR_131135	Gm21859	-	-26070
chr16	10940886	10940893	chr16	10940748	10941183	ORR1B2	+	LTR	chr16	10914796	10914797	NR_131135	Gm21859	-	-26090
chr16	18763226	18763233	chr16	18762877	18763235	RMER4A	-	LTR	chr16	18776846	18776847	NM_013805	Cldn5	+	13614
chr16	18763283	18763290	chr16	18763238	18763403	ORR1B1	+	LTR	chr16	18776846	18776847	NM_013805	Cldn5	+	13557
chr16	18763302	18763309	chr16	18763238	18763403	ORR1B1	+	LTR	chr16	18776846	18776847	NM_013805	Cldn5	+	13538
chr16	19892693	19892700	chr16	19892685	19892874	(CACAC)n	+	Simple_repeat	chr16	19884273	19884274	NR_015488	A930003A15Rik	-	-8420
chr16	19892709	19892716	chr16	19892685	19892874	(CACAC)n	+	Simple_repeat	chr16	19884273	19884274	NR_015488	A930003A15Rik	-	-8436
chr16	19892725	19892732	chr16	19892685	19892874	(CACAC)n	+	Simple_repeat	chr16	19884273	19884274	NR_015488	A930003A15Rik	-	-8452
chr16	19892805	19892812	chr16	19892685	19892874	(CACAC)n	+	Simple_repeat	chr16	19884273	19884274	NR_015488	A930003A15Rik	-	-8532
chr16	19892821	19892828	chr16	19892685	19892874	(CACAC)n	+	Simple_repeat	chr16	19884273	19884274	NR_015488	A930003A15Rik	-	-8548
chr16	19892837	19892844	chr16	19892685	19892874	(CACAC)n	+	Simple_repeat	chr16	19884273	19884274	NR_015488	A930003A15Rik	-	-8564
chr16	19892869	19892876	chr16	19892685	19892874	(CACAC)n	+	Simple_repeat	chr16	19884273	19884274	NR_015488	A930003A15Rik	-	-8596
chr16	19892917	19892924	chr16	19892797	19892985	(CACAT)n	+	Simple_repeat	chr16	19884273	19884274	NR_015488	A930003A15Rik	-	-8644
chr16	19892949	19892956	chr16	19892797	19892985	(CACAT)n	+	Simple_repeat	chr16	19884273	19884274	NR_015488	A930003A15Rik	-	-8676
chr16	19892965	19892972	chr16	19892797	19892985	(CACAT)n	+	Simple_repeat	chr16	19884273	19884274	NR_015488	A930003A15Rik	-	-8692
chr16	19892981	19892988	chr16	19892797	19892985	(CACAT)n	+	Simple_repeat	chr16	19884273	19884274	NR_015488	A930003A15Rik	-	-8708
chr16	24033494	24033501	chr16	24033225	24033598	ORR1B2	-	LTR	chr16	23988851	23988852	NM_009744	Bcl6	-	-44643
chr16	24033514	24033521	chr16	24033225	24033598	ORR1B2	-	LTR	chr16	23988851	23988852	NM_009744	Bcl6	-	-44663
chr16	24033534	24033541	chr16	24033225	24033598	ORR1B2	-	LTR	chr16	23988851	23988852	NM_009744	Bcl6	-	-44683
chr16	24372045	24372052	chr16	24371799	24372137	ORR1A2	-	LTR	chr16	24393349	24393350	NM_178665	Lpp	+	21298
chr16	24372065	24372072	chr16	24371799	24372137	ORR1A2	-	LTR	chr16	24393349	24393350	NM_178665	Lpp	+	21278
chr16	24372085	24372092	chr16	24371799	24372137	ORR1A2	-	LTR	chr16	24393349	24393350	NM_178665	Lpp	+	21258
chr16	28882632	28882639	.	.	.	.	.	.	chr16	28929697	28929698	NM_177718	Mb21d2	-	47059
chr16	28882648	28882655	.	.	.	.	.	.	chr16	28929697	28929698	NM_177718	Mb21d2	-	47043
chr16	28882664	28882671	.	.	.	.	.	.	chr16	28929697	28929698	NM_177718	Mb21d2	-	47027
chr16	28979173	28979180	chr16	28979074	28979199	ORR1B1	+	LTR	chr16	28929697	28929698	NM_177718	Mb21d2	-	-49476
chr16	28979193	28979200	chr16	28979074	28979199	ORR1B1	+	LTR	chr16	28929697	28929698	NM_177718	Mb21d2	-	-49496
chr16	28979213	28979220	chr16	28979202	28979318	ORR1B1	+	LTR	chr16	28929697	28929698	NM_177718	Mb21d2	-	-49516
chr16	28979233	28979240	chr16	28979202	28979318	ORR1B1	+	LTR	chr16	28929697	28929698	NM_177718	Mb21d2	-	-49536
chr16	28979253	28979260	chr16	28979202	28979318	ORR1B1	+	LTR	chr16	28929697	28929698	NM_177718	Mb21d2	-	-49556
chr16	29063501	29063508	chr16	29063503	29063859	ORR1A2	+	LTR	chr16	28929697	28929698	NM_177718	Mb21d2	-	-133804
chr16	29063553	29063560	chr16	29063503	29063859	ORR1A2	+	LTR	chr16	28929697	28929698	NM_177718	Mb21d2	-	-133856
chr16	29063573	29063580	chr16	29063503	29063859	ORR1A2	+	LTR	chr16	28929697	28929698	NM_177718	Mb21d2	-	-133876
chr16	29063607	29063614	chr16	29063503	29063859	ORR1A2	+	LTR	chr16	28929697	28929698	NM_177718	Mb21d2	-	-133910
chr16	29382939	29382946	chr16	29382836	29382941	ORR1B1	+	LTR	chr16	29378731	29378732	NM_001284375	Atp13a5	-	-4208
chr16	29382959	29382966	chr16	29382941	29383321	ORR1B2	+	LTR	chr16	29378731	29378732	NM_001284375	Atp13a5	-	-4228
chr16	29382979	29382986	chr16	29382941	29383321	ORR1B2	+	LTR	chr16	29378731	29378732	NM_001284375	Atp13a5	-	-4248
chr16	29382999	29383006	chr16	29382941	29383321	ORR1B2	+	LTR	chr16	29378731	29378732	NM_001284375	Atp13a5	-	-4268
chr16	29383019	29383026	chr16	29382941	29383321	ORR1B2	+	LTR	chr16	29378731	29378732	NM_001284375	Atp13a5	-	-4288
chr16	29756259	29756266	chr16	29755975	29756384	ORR1C1	-	LTR	chr16	29579333	29579334	NM_001199177	Opa1	+	-176926
chr16	29756279	29756286	chr16	29755975	29756384	ORR1C1	-	LTR	chr16	29579333	29579334	NM_001199177	Opa1	+	-176946
chr16	29756299	29756306	chr16	29755975	29756384	ORR1C1	-	LTR	chr16	29579333	29579334	NM_001199177	Opa1	+	-176966
chr16	30854871	30854878	chr16	30854592	30855031	ORR1B2	-	LTR	chr16	31081431	31081432	NM_198626	Xxylt1	-	226554
chr16	30854891	30854898	chr16	30854592	30855031	ORR1B2	-	LTR	chr16	31081431	31081432	NM_198626	Xxylt1	-	226534
chr16	30854931	30854938	chr16	30854592	30855031	ORR1B2	-	LTR	chr16	31081431	31081432	NM_198626	Xxylt1	-	226494
chr16	30854948	30854955	chr16	30854592	30855031	ORR1B2	-	LTR	chr16	31081431	31081432	NM_198626	Xxylt1	-	226477
chr16	35090978	35090985	chr16	35090775	35090984	L1MC4	-	LINE	chr16	35155635	35155636	NM_001012765	Adcy5	+	64651
chr16	35091028	35091035	.	.	.	.	.	.	chr16	35155635	35155636	NM_001012765	Adcy5	+	64601
chr16	35091078	35091085	.	.	.	.	.	.	chr16	35155635	35155636	NM_001012765	Adcy5	+	64551
chr16	35091128	35091135	.	.	.	.	.	.	chr16	35155635	35155636	NM_001012765	Adcy5	+	64501
chr16	35091178	35091185	.	.	.	.	.	.	chr16	35155635	35155636	NM_001012765	Adcy5	+	64451
chr16	35091228	35091235	.	.	.	.	.	.	chr16	35155635	35155636	NM_001012765	Adcy5	+	64401
chr16	36478395	36478402	.	.	.	.	.	.	chr16	36455391	36455392	NM_025288	Stfa3	-	-23004
chr16	36478430	36478437	.	.	.	.	.	.	chr16	36455391	36455392	NM_025288	Stfa3	-	-23039
chr16	36478465	36478472	.	.	.	.	.	.	chr16	36455391	36455392	NM_025288	Stfa3	-	-23074
chr16	36478535	36478542	.	.	.	.	.	.	chr16	36455391	36455392	NM_025288	Stfa3	-	-23144
chr16	36478605	36478612	.	.	.	.	.	.	chr16	36455391	36455392	NM_025288	Stfa3	-	-23214
chr16	36478675	36478682	.	.	.	.	.	.	chr16	36455391	36455392	NM_025288	Stfa3	-	-23284
chr16	36478710	36478717	.	.	.	.	.	.	chr16	36455391	36455392	NM_025288	Stfa3	-	-23319
chr16	36478954	36478961	.	.	.	.	.	.	chr16	36455391	36455392	NM_025288	Stfa3	-	-23563
chr16	36479092	36479099	.	.	.	.	.	.	chr16	36455391	36455392	NM_025288	Stfa3	-	-23701
chr16	36479126	36479133	.	.	.	.	.	.	chr16	36455391	36455392	NM_025288	Stfa3	-	-23735
chr16	38164985	38164992	chr16	38164760	38165055	ORR1D1	-	LTR	chr16	38089259	38089260	NR_033221	BC031361	-	-75726
chr16	38165005	38165012	chr16	38164760	38165055	ORR1D1	-	LTR	chr16	38089259	38089260	NR_033221	BC031361	-	-75746
chr16	38165025	38165032	chr16	38164760	38165055	ORR1D1	-	LTR	chr16	38089259	38089260	NR_033221	BC031361	-	-75766
chr16	44548094	44548101	chr16	44548031	44548136	ORR1A4	+	LTR	chr16	44558128	44558129	NR_037242	Mir3081	-	10028
chr16	44548154	44548161	chr16	44548136	44548174	ORR1B2	+	LTR	chr16	44558128	44558129	NR_037242	Mir3081	-	9968
chr16	44548174	44548181	.	.	.	.	.	.	chr16	44558128	44558129	NR_037242	Mir3081	-	9948
chr16	44548194	44548201	chr16	44548194	44548501	ORR1A4	+	LTR	chr16	44558128	44558129	NR_037242	Mir3081	-	9928
chr16	48415044	48415051	.	.	.	.	.	.	chr16	48412415	48412416	NR_015373	Gm5485	-	-2629
chr16	48415070	48415077	.	.	.	.	.	.	chr16	48412415	48412416	NR_015373	Gm5485	-	-2655
chr16	48415096	48415103	.	.	.	.	.	.	chr16	48412415	48412416	NR_015373	Gm5485	-	-2681
chr16	48415122	48415129	.	.	.	.	.	.	chr16	48412415	48412416	NR_015373	Gm5485	-	-2707
chr16	48415148	48415155	.	.	.	.	.	.	chr16	48412415	48412416	NR_015373	Gm5485	-	-2733
chr16	50557058	50557065	chr16	50556992	50557100	ORR1A2	+	LTR	chr16	50528501	50528502	NR_040379	G730013B05Rik	+	-28557
chr16	50557078	50557085	chr16	50556992	50557100	ORR1A2	+	LTR	chr16	50528501	50528502	NR_040379	G730013B05Rik	+	-28577
chr16	50557098	50557105	chr16	50556992	50557100	ORR1A2	+	LTR	chr16	50528501	50528502	NR_040379	G730013B05Rik	+	-28597
chr16	50557118	50557125	chr16	50557090	50557315	ORR1A1	+	LTR	chr16	50528501	50528502	NR_040379	G730013B05Rik	+	-28617
chr16	50557138	50557145	chr16	50557090	50557315	ORR1A1	+	LTR	chr16	50528501	50528502	NR_040379	G730013B05Rik	+	-28637
chr16	84269222	84269229	.	.	.	.	.	.	chr16	84371142	84371143	NR_040567	4930553E22Rik	+	101914
chr16	84269244	84269251	.	.	.	.	.	.	chr16	84371142	84371143	NR_040567	4930553E22Rik	+	101892
chr16	84269266	84269273	.	.	.	.	.	.	chr16	84371142	84371143	NR_040567	4930553E22Rik	+	101870
chr16	90082045	90082052	chr16	90081958	90082084	B4	+	SINE	chr16	90142236	90142237	NR_033476	Gm10789	+	60185
chr16	90082059	90082066	chr16	90081958	90082084	B4	+	SINE	chr16	90142236	90142237	NR_033476	Gm10789	+	60171
chr16	90082087	90082094	.	.	.	.	.	.	chr16	90142236	90142237	NR_033476	Gm10789	+	60143
chr16	90082119	90082126	.	.	.	.	.	.	chr16	90142236	90142237	NR_033476	Gm10789	+	60111
chr16	90082147	90082154	.	.	.	.	.	.	chr16	90142236	90142237	NR_033476	Gm10789	+	60083
chr16	90082161	90082168	.	.	.	.	.	.	chr16	90142236	90142237	NR_033476	Gm10789	+	60069
chr16	90082175	90082182	.	.	.	.	.	.	chr16	90142236	90142237	NR_033476	Gm10789	+	60055
chr16	90082189	90082196	.	.	.	.	.	.	chr16	90142236	90142237	NR_033476	Gm10789	+	60041
chr16	90082216	90082223	.	.	.	.	.	.	chr16	90142236	90142237	NR_033476	Gm10789	+	60014
chr16	90082230	90082237	.	.	.	.	.	.	chr16	90142236	90142237	NR_033476	Gm10789	+	60000
chr16	90082244	90082251	.	.	.	.	.	.	chr16	90142236	90142237	NR_033476	Gm10789	+	59986
chr16	90082258	90082265	.	.	.	.	.	.	chr16	90142236	90142237	NR_033476	Gm10789	+	59972
chr16	90082272	90082279	.	.	.	.	.	.	chr16	90142236	90142237	NR_033476	Gm10789	+	59958
chr16	90082286	90082293	.	.	.	.	.	.	chr16	90142236	90142237	NR_033476	Gm10789	+	59944
chr16	90082300	90082307	chr16	90082295	90082526	B4	+	SINE	chr16	90142236	90142237	NR_033476	Gm10789	+	59930
chr16	90082314	90082321	chr16	90082295	90082526	B4	+	SINE	chr16	90142236	90142237	NR_033476	Gm10789	+	59916
chr16	90082328	90082335	chr16	90082295	90082526	B4	+	SINE	chr16	90142236	90142237	NR_033476	Gm10789	+	59902
chr16	90701657	90701664	chr16	90701441	90701816	ORR1B2	-	LTR	chr16	90727370	90727371	NM_025642	Mis18a	-	25707
chr16	90701677	90701684	chr16	90701441	90701816	ORR1B2	-	LTR	chr16	90727370	90727371	NM_025642	Mis18a	-	25687
chr16	90701736	90701743	chr16	90701441	90701816	ORR1B2	-	LTR	chr16	90727370	90727371	NM_025642	Mis18a	-	25628
chr16	90701756	90701763	chr16	90701441	90701816	ORR1B2	-	LTR	chr16	90727370	90727371	NM_025642	Mis18a	-	25608
chr16	92008303	92008310	chr16	92008217	92008305	ORR1A1	+	LTR	chr16	92058321	92058322	NM_017391	Slc5a3	+	50012
chr16	92008343	92008350	chr16	92008305	92008683	ORR1A1	+	LTR	chr16	92058321	92058322	NM_017391	Slc5a3	+	49972
chr16	92008383	92008390	chr16	92008305	92008683	ORR1A1	+	LTR	chr16	92058321	92058322	NM_017391	Slc5a3	+	49932
chr16	92281369	92281376	chr16	92281364	92281533	(CACAC)n	+	Simple_repeat	chr16	92292388	92292389	NM_134110	Kcne2	+	11013
chr16	92281397	92281404	chr16	92281364	92281533	(CACAC)n	+	Simple_repeat	chr16	92292388	92292389	NM_134110	Kcne2	+	10985
chr16	92281418	92281425	chr16	92281364	92281533	(CACAC)n	+	Simple_repeat	chr16	92292388	92292389	NM_134110	Kcne2	+	10964
chr16	92281460	92281467	chr16	92281364	92281533	(CACAC)n	+	Simple_repeat	chr16	92292388	92292389	NM_134110	Kcne2	+	10922
chr16	92281474	92281481	chr16	92281364	92281533	(CACAC)n	+	Simple_repeat	chr16	92292388	92292389	NM_134110	Kcne2	+	10908
chr16	92281481	92281488	chr16	92281364	92281533	(CACAC)n	+	Simple_repeat	chr16	92292388	92292389	NM_134110	Kcne2	+	10901
chr16	92281495	92281502	chr16	92281364	92281533	(CACAC)n	+	Simple_repeat	chr16	92292388	92292389	NM_134110	Kcne2	+	10887
chr16	92281516	92281523	chr16	92281364	92281533	(CACAC)n	+	Simple_repeat	chr16	92292388	92292389	NM_134110	Kcne2	+	10866
chr16	92281523	92281530	chr16	92281364	92281533	(CACAC)n	+	Simple_repeat	chr16	92292388	92292389	NM_134110	Kcne2	+	10859
chr16	92281530	92281537	chr16	92281364	92281533	(CACAC)n	+	Simple_repeat	chr16	92292388	92292389	NM_134110	Kcne2	+	10852
chr16	92281537	92281544	.	.	.	.	.	.	chr16	92292388	92292389	NM_134110	Kcne2	+	10845
chr16	92281551	92281558	.	.	.	.	.	.	chr16	92292388	92292389	NM_134110	Kcne2	+	10831
chr16	92281558	92281565	.	.	.	.	.	.	chr16	92292388	92292389	NM_134110	Kcne2	+	10824
chr16	92281579	92281586	chr16	92281574	92281743	(CACAC)n	+	Simple_repeat	chr16	92292388	92292389	NM_134110	Kcne2	+	10803
chr16	92281593	92281600	chr16	92281574	92281743	(CACAC)n	+	Simple_repeat	chr16	92292388	92292389	NM_134110	Kcne2	+	10789
chr16	92281621	92281628	chr16	92281574	92281743	(CACAC)n	+	Simple_repeat	chr16	92292388	92292389	NM_134110	Kcne2	+	10761
chr16	92281635	92281642	chr16	92281574	92281743	(CACAC)n	+	Simple_repeat	chr16	92292388	92292389	NM_134110	Kcne2	+	10747
chr16	92281656	92281663	chr16	92281574	92281743	(CACAC)n	+	Simple_repeat	chr16	92292388	92292389	NM_134110	Kcne2	+	10726
chr16	92281677	92281684	chr16	92281574	92281743	(CACAC)n	+	Simple_repeat	chr16	92292388	92292389	NM_134110	Kcne2	+	10705
chr16	92281691	92281698	chr16	92281574	92281743	(CACAC)n	+	Simple_repeat	chr16	92292388	92292389	NM_134110	Kcne2	+	10691
chr16	92281705	92281712	chr16	92281574	92281743	(CACAC)n	+	Simple_repeat	chr16	92292388	92292389	NM_134110	Kcne2	+	10677
chr16	92281719	92281726	chr16	92281574	92281743	(CACAC)n	+	Simple_repeat	chr16	92292388	92292389	NM_134110	Kcne2	+	10663
chr16	92281733	92281740	chr16	92281574	92281743	(CACAC)n	+	Simple_repeat	chr16	92292388	92292389	NM_134110	Kcne2	+	10649
chr16	92281754	92281761	.	.	.	.	.	.	chr16	92292388	92292389	NM_134110	Kcne2	+	10628
chr16	92281768	92281775	.	.	.	.	.	.	chr16	92292388	92292389	NM_134110	Kcne2	+	10614
chr16	92281789	92281796	.	.	.	.	.	.	chr16	92292388	92292389	NM_134110	Kcne2	+	10593
chr16	92281803	92281810	chr16	92281798	92281935	(CACAC)n	+	Simple_repeat	chr16	92292388	92292389	NM_134110	Kcne2	+	10579
chr16	92281831	92281838	chr16	92281798	92281935	(CACAC)n	+	Simple_repeat	chr16	92292388	92292389	NM_134110	Kcne2	+	10551
chr16	92281838	92281845	chr16	92281798	92281935	(CACAC)n	+	Simple_repeat	chr16	92292388	92292389	NM_134110	Kcne2	+	10544
chr16	92281845	92281852	chr16	92281798	92281935	(CACAC)n	+	Simple_repeat	chr16	92292388	92292389	NM_134110	Kcne2	+	10537
chr16	92281859	92281866	chr16	92281798	92281935	(CACAC)n	+	Simple_repeat	chr16	92292388	92292389	NM_134110	Kcne2	+	10523
chr16	92281887	92281894	chr16	92281798	92281935	(CACAC)n	+	Simple_repeat	chr16	92292388	92292389	NM_134110	Kcne2	+	10495
chr16	92281915	92281922	chr16	92281798	92281935	(CACAC)n	+	Simple_repeat	chr16	92292388	92292389	NM_134110	Kcne2	+	10467
chr16	92281964	92281971	chr16	92281963	92282207	(CACAC)n	+	Simple_repeat	chr16	92292388	92292389	NM_134110	Kcne2	+	10418
chr16	92281985	92281992	chr16	92281963	92282207	(CACAC)n	+	Simple_repeat	chr16	92292388	92292389	NM_134110	Kcne2	+	10397
chr16	92281992	92281999	chr16	92281963	92282207	(CACAC)n	+	Simple_repeat	chr16	92292388	92292389	NM_134110	Kcne2	+	10390
chr16	92282006	92282013	chr16	92281963	92282207	(CACAC)n	+	Simple_repeat	chr16	92292388	92292389	NM_134110	Kcne2	+	10376
chr16	92282034	92282041	chr16	92281963	92282207	(CACAC)n	+	Simple_repeat	chr16	92292388	92292389	NM_134110	Kcne2	+	10348
chr16	92282048	92282055	chr16	92281963	92282207	(CACAC)n	+	Simple_repeat	chr16	92292388	92292389	NM_134110	Kcne2	+	10334
chr16	92282069	92282076	chr16	92281963	92282207	(CACAC)n	+	Simple_repeat	chr16	92292388	92292389	NM_134110	Kcne2	+	10313
chr16	92282083	92282090	chr16	92281963	92282207	(CACAC)n	+	Simple_repeat	chr16	92292388	92292389	NM_134110	Kcne2	+	10299
chr16	92282104	92282111	chr16	92281963	92282207	(CACAC)n	+	Simple_repeat	chr16	92292388	92292389	NM_134110	Kcne2	+	10278
chr16	92282111	92282118	chr16	92281963	92282207	(CACAC)n	+	Simple_repeat	chr16	92292388	92292389	NM_134110	Kcne2	+	10271
chr16	92282118	92282125	chr16	92281963	92282207	(CACAC)n	+	Simple_repeat	chr16	92292388	92292389	NM_134110	Kcne2	+	10264
chr16	92282125	92282132	chr16	92281963	92282207	(CACAC)n	+	Simple_repeat	chr16	92292388	92292389	NM_134110	Kcne2	+	10257
chr16	92282132	92282139	chr16	92281963	92282207	(CACAC)n	+	Simple_repeat	chr16	92292388	92292389	NM_134110	Kcne2	+	10250
chr16	92282146	92282153	chr16	92281963	92282207	(CACAC)n	+	Simple_repeat	chr16	92292388	92292389	NM_134110	Kcne2	+	10236
chr16	92282160	92282167	chr16	92281963	92282207	(CACAC)n	+	Simple_repeat	chr16	92292388	92292389	NM_134110	Kcne2	+	10222
chr16	92282188	92282195	chr16	92281963	92282207	(CACAC)n	+	Simple_repeat	chr16	92292388	92292389	NM_134110	Kcne2	+	10194
chr16	92574353	92574360	chr16	92574276	92574379	B4A	+	SINE	chr16	92498146	92498147	NM_172469	Clic6	+	-76207
chr16	92574389	92574396	chr16	92574379	92574413	B2_Mm2	+	SINE	chr16	92498146	92498147	NM_172469	Clic6	+	-76243
chr16	92574425	92574432	.	.	.	.	.	.	chr16	92498146	92498147	NM_172469	Clic6	+	-76279
chr16	92574461	92574468	.	.	.	.	.	.	chr16	92498146	92498147	NM_172469	Clic6	+	-76315
chr16	92574497	92574504	.	.	.	.	.	.	chr16	92498146	92498147	NM_172469	Clic6	+	-76351
chr16	92574569	92574576	.	.	.	.	.	.	chr16	92498146	92498147	NM_172469	Clic6	+	-76423
chr16	92574605	92574612	.	.	.	.	.	.	chr16	92498146	92498147	NM_172469	Clic6	+	-76459
chr16	92574641	92574648	.	.	.	.	.	.	chr16	92498146	92498147	NM_172469	Clic6	+	-76495
chr16	92574677	92574684	chr16	92574674	92574901	B4	+	SINE	chr16	92498146	92498147	NM_172469	Clic6	+	-76531
chr16	93795296	93795303	.	.	.	.	.	.	chr16	93832120	93832121	NM_001045529	Morc3	+	36818
chr16	93795378	93795385	.	.	.	.	.	.	chr16	93832120	93832121	NM_001045529	Morc3	+	36736
chr16	93795422	93795429	.	.	.	.	.	.	chr16	93832120	93832121	NM_001045529	Morc3	+	36692
chr16	93795469	93795476	.	.	.	.	.	.	chr16	93832120	93832121	NM_001045529	Morc3	+	36645
chr16	93795511	93795518	.	.	.	.	.	.	chr16	93832120	93832121	NM_001045529	Morc3	+	36603
chr16	95744482	95744489	.	.	.	.	.	.	chr16	95702406	95702407	NM_011809	Ets2	+	-42076
chr16	95744510	95744517	.	.	.	.	.	.	chr16	95702406	95702407	NM_011809	Ets2	+	-42104
chr16	95744538	95744545	.	.	.	.	.	.	chr16	95702406	95702407	NM_011809	Ets2	+	-42132
chr16	95744552	95744559	.	.	.	.	.	.	chr16	95702406	95702407	NM_011809	Ets2	+	-42146
chr16	95744580	95744587	.	.	.	.	.	.	chr16	95702406	95702407	NM_011809	Ets2	+	-42174
chr17	5641103	5641110	chr17	5640797	5641264	ORR1B1	-	LTR	chr17	5492599	5492600	NM_146073	Zdhhc14	+	-148504
chr17	5641123	5641130	chr17	5640797	5641264	ORR1B1	-	LTR	chr17	5492599	5492600	NM_146073	Zdhhc14	+	-148524
chr17	5641143	5641150	chr17	5640797	5641264	ORR1B1	-	LTR	chr17	5492599	5492600	NM_146073	Zdhhc14	+	-148544
chr17	5641163	5641170	chr17	5640797	5641264	ORR1B1	-	LTR	chr17	5492599	5492600	NM_146073	Zdhhc14	+	-148564
chr17	11760809	11760816	chr17	11760718	11760989	ORR1B1	-	LTR	chr17	11883188	11883189	NR_045808	D17Ertd648e	-	122373
chr17	11760829	11760836	chr17	11760718	11760989	ORR1B1	-	LTR	chr17	11883188	11883189	NR_045808	D17Ertd648e	-	122353
chr17	11760849	11760856	chr17	11760718	11760989	ORR1B1	-	LTR	chr17	11883188	11883189	NR_045808	D17Ertd648e	-	122333
chr17	11760869	11760876	chr17	11760718	11760989	ORR1B1	-	LTR	chr17	11883188	11883189	NR_045808	D17Ertd648e	-	122313
chr17	11760889	11760896	chr17	11760718	11760989	ORR1B1	-	LTR	chr17	11883188	11883189	NR_045808	D17Ertd648e	-	122293
chr17	12087686	12087693	chr17	12087640	12087971	ORR1A1	+	LTR	chr17	12119283	12119284	NM_026644	Agpat4	+	31591
chr17	12087706	12087713	chr17	12087640	12087971	ORR1A1	+	LTR	chr17	12119283	12119284	NM_026644	Agpat4	+	31571
chr17	12087740	12087747	chr17	12087640	12087971	ORR1A1	+	LTR	chr17	12119283	12119284	NM_026644	Agpat4	+	31537
chr17	12133098	12133105	chr17	12133005	12133375	ORR1B1	+	LTR	chr17	12119283	12119284	NM_026644	Agpat4	+	-13815
chr17	13565169	13565176	chr17	13565171	13565501	ORR1A4	+	LTR	chr17	13554093	13554094	NR_045436	2700054A10Rik	-	-11076
chr17	13565189	13565196	chr17	13565171	13565501	ORR1A4	+	LTR	chr17	13554093	13554094	NR_045436	2700054A10Rik	-	-11096
chr17	13565209	13565216	chr17	13565171	13565501	ORR1A4	+	LTR	chr17	13554093	13554094	NR_045436	2700054A10Rik	-	-11116
chr17	14303506	14303513	chr17	14303489	14303665	(CTAGG)n	+	Simple_repeat	chr17	14279505	14279506	NM_022315	Smoc2	+	-24001
chr17	14303527	14303534	chr17	14303489	14303665	(CTAGG)n	+	Simple_repeat	chr17	14279505	14279506	NM_022315	Smoc2	+	-24022
chr17	14303580	14303587	chr17	14303489	14303665	(CTAGG)n	+	Simple_repeat	chr17	14279505	14279506	NM_022315	Smoc2	+	-24075
chr17	14303601	14303608	chr17	14303489	14303665	(CTAGG)n	+	Simple_repeat	chr17	14279505	14279506	NM_022315	Smoc2	+	-24096
chr17	14303622	14303629	chr17	14303489	14303665	(CTAGG)n	+	Simple_repeat	chr17	14279505	14279506	NM_022315	Smoc2	+	-24117
chr17	14303643	14303650	chr17	14303489	14303665	(CTAGG)n	+	Simple_repeat	chr17	14279505	14279506	NM_022315	Smoc2	+	-24138
chr17	15315461	15315468	chr17	15315154	15315546	ORR1B1	-	LTR	chr17	15354460	15354461	NR_033511	Gm10510	-	38993
chr17	28916494	28916501	.	.	.	.	.	.	chr17	28915323	28915324	NM_172450	4930539E08Rik	-	-1171
chr17	28916532	28916539	.	.	.	.	.	.	chr17	28915323	28915324	NM_172450	4930539E08Rik	-	-1209
chr17	28916551	28916558	.	.	.	.	.	.	chr17	28915323	28915324	NM_172450	4930539E08Rik	-	-1228
chr17	28916570	28916577	.	.	.	.	.	.	chr17	28915323	28915324	NM_172450	4930539E08Rik	-	-1247
chr17	28916589	28916596	.	.	.	.	.	.	chr17	28915323	28915324	NM_172450	4930539E08Rik	-	-1266
chr17	28916608	28916615	.	.	.	.	.	.	chr17	28915323	28915324	NM_172450	4930539E08Rik	-	-1285
chr17	28916627	28916634	.	.	.	.	.	.	chr17	28915323	28915324	NM_172450	4930539E08Rik	-	-1304
chr17	33711382	33711389	chr17	33711336	33711695	ORR1A2	+	LTR	chr17	33718676	33718677	NM_001252480	2017-03-02	-	7288
chr17	33711402	33711409	chr17	33711336	33711695	ORR1A2	+	LTR	chr17	33718676	33718677	NM_001252480	2017-03-02	-	7268
chr17	33711422	33711429	chr17	33711336	33711695	ORR1A2	+	LTR	chr17	33718676	33718677	NM_001252480	2017-03-02	-	7248
chr17	33853260	33853267	chr17	33853132	33853268	ID_B1	-	SINE	chr17	33843425	33843426	NM_001305169	Cd320	+	-9835
chr17	33853276	33853283	.	.	.	.	.	.	chr17	33843425	33843426	NM_001305169	Cd320	+	-9851
chr17	33853292	33853299	.	.	.	.	.	.	chr17	33843425	33843426	NM_001305169	Cd320	+	-9867
chr17	34087523	34087530	chr17	34087223	34087662	ORR1B1	-	LTR	chr17	34092378	34092379	NM_008206	H2-Oa	+	4849
chr17	34087543	34087550	chr17	34087223	34087662	ORR1B1	-	LTR	chr17	34092378	34092379	NM_008206	H2-Oa	+	4829
chr17	34087563	34087570	chr17	34087223	34087662	ORR1B1	-	LTR	chr17	34092378	34092379	NM_008206	H2-Oa	+	4809
chr17	35617211	35617218	chr17	35617101	35617238	ORR1D1	+	LTR	chr17	35626636	35626637	NM_001244654	Gm9573	-	9419
chr17	35617286	35617293	chr17	35617248	35617395	(GTGTG)n	+	Simple_repeat	chr17	35626636	35626637	NM_001244654	Gm9573	-	9344
chr17	36196155	36196162	.	.	.	.	.	.	chr17	36190150	36190151	NM_008208	H2-T3	-	-6005
chr17	36196196	36196203	.	.	.	.	.	.	chr17	36190150	36190151	NM_008208	H2-T3	-	-6046
chr17	36196237	36196244	.	.	.	.	.	.	chr17	36190150	36190151	NM_008208	H2-T3	-	-6087
chr17	36196278	36196285	.	.	.	.	.	.	chr17	36190150	36190151	NM_008208	H2-T3	-	-6128
chr17	44186127	44186134	chr17	44186038	44186489	ORR1D1	+	LTR	chr17	44188571	44188572	NM_172621	Clic5	+	2438
chr17	44186147	44186154	chr17	44186038	44186489	ORR1D1	+	LTR	chr17	44188571	44188572	NM_172621	Clic5	+	2418
chr17	44186166	44186173	chr17	44186038	44186489	ORR1D1	+	LTR	chr17	44188571	44188572	NM_172621	Clic5	+	2399
chr17	44186185	44186192	chr17	44186038	44186489	ORR1D1	+	LTR	chr17	44188571	44188572	NM_172621	Clic5	+	2380
chr17	44186205	44186212	chr17	44186038	44186489	ORR1D1	+	LTR	chr17	44188571	44188572	NM_172621	Clic5	+	2360
chr17	48143714	48143721	chr17	48143434	48143834	ORR1B2	-	LTR	chr17	48146306	48146307	NM_001177896	9830107B12Rik	-	2586
chr17	48143734	48143741	chr17	48143434	48143834	ORR1B2	-	LTR	chr17	48146306	48146307	NM_001177896	9830107B12Rik	-	2566
chr17	48143754	48143761	chr17	48143434	48143834	ORR1B2	-	LTR	chr17	48146306	48146307	NM_001177896	9830107B12Rik	-	2546
chr17	66545737	66545744	.	.	.	.	.	.	chr17	66519669	66519670	NM_024448	Rab12	-	-26068
chr17	66545758	66545765	.	.	.	.	.	.	chr17	66519669	66519670	NM_024448	Rab12	-	-26089
chr17	66545779	66545786	.	.	.	.	.	.	chr17	66519669	66519670	NM_024448	Rab12	-	-26110
chr17	66545800	66545807	.	.	.	.	.	.	chr17	66519669	66519670	NM_024448	Rab12	-	-26131
chr17	66545821	66545828	.	.	.	.	.	.	chr17	66519669	66519670	NM_024448	Rab12	-	-26152
chr17	66545842	66545849	chr17	66545836	66546016	(CACTC)n	+	Simple_repeat	chr17	66519669	66519670	NM_024448	Rab12	-	-26173
chr17	66545863	66545870	chr17	66545836	66546016	(CACTC)n	+	Simple_repeat	chr17	66519669	66519670	NM_024448	Rab12	-	-26194
chr17	66545926	66545933	chr17	66545836	66546016	(CACTC)n	+	Simple_repeat	chr17	66519669	66519670	NM_024448	Rab12	-	-26257
chr17	66545947	66545954	chr17	66545836	66546016	(CACTC)n	+	Simple_repeat	chr17	66519669	66519670	NM_024448	Rab12	-	-26278
chr17	66546010	66546017	chr17	66545836	66546016	(CACTC)n	+	Simple_repeat	chr17	66519669	66519670	NM_024448	Rab12	-	-26341
chr17	66546031	66546038	.	.	.	.	.	.	chr17	66519669	66519670	NM_024448	Rab12	-	-26362
chr17	66546157	66546164	chr17	66546109	66546293	(CACTC)n	+	Simple_repeat	chr17	66519669	66519670	NM_024448	Rab12	-	-26488
chr17	66546199	66546206	chr17	66546109	66546293	(CACTC)n	+	Simple_repeat	chr17	66519669	66519670	NM_024448	Rab12	-	-26530
chr17	66546220	66546227	chr17	66546109	66546293	(CACTC)n	+	Simple_repeat	chr17	66519669	66519670	NM_024448	Rab12	-	-26551
chr17	66546241	66546248	chr17	66546109	66546293	(CACTC)n	+	Simple_repeat	chr17	66519669	66519670	NM_024448	Rab12	-	-26572
chr17	66546304	66546311	.	.	.	.	.	.	chr17	66519669	66519670	NM_024448	Rab12	-	-26635
chr17	66546325	66546332	.	.	.	.	.	.	chr17	66519669	66519670	NM_024448	Rab12	-	-26656
chr17	66546346	66546353	chr17	66546340	66546524	(CACTC)n	+	Simple_repeat	chr17	66519669	66519670	NM_024448	Rab12	-	-26677
chr17	66546640	66546647	chr17	66546550	66546730	(CACTC)n	+	Simple_repeat	chr17	66519669	66519670	NM_024448	Rab12	-	-26971
chr17	66546661	66546668	chr17	66546550	66546730	(CACTC)n	+	Simple_repeat	chr17	66519669	66519670	NM_024448	Rab12	-	-26992
chr17	66546724	66546731	chr17	66546550	66546730	(CACTC)n	+	Simple_repeat	chr17	66519669	66519670	NM_024448	Rab12	-	-27055
chr17	66546745	66546752	.	.	.	.	.	.	chr17	66519669	66519670	NM_024448	Rab12	-	-27076
chr17	66546808	66546815	chr17	66546760	66546940	(CACTC)n	+	Simple_repeat	chr17	66519669	66519670	NM_024448	Rab12	-	-27139
chr17	66546850	66546857	chr17	66546760	66546940	(CACTC)n	+	Simple_repeat	chr17	66519669	66519670	NM_024448	Rab12	-	-27181
chr17	66546892	66546899	chr17	66546760	66546940	(CACTC)n	+	Simple_repeat	chr17	66519669	66519670	NM_024448	Rab12	-	-27223
chr17	66546934	66546941	chr17	66546760	66546940	(CACTC)n	+	Simple_repeat	chr17	66519669	66519670	NM_024448	Rab12	-	-27265
chr17	66546968	66546975	.	.	.	.	.	.	chr17	66519669	66519670	NM_024448	Rab12	-	-27299
chr17	68866038	68866045	.	.	.	.	.	.	chr17	68837135	68837136	NM_001206661	Tmem200c	+	-28903
chr17	68866050	68866057	.	.	.	.	.	.	chr17	68837135	68837136	NM_001206661	Tmem200c	+	-28915
chr17	68866065	68866072	.	.	.	.	.	.	chr17	68837135	68837136	NM_001206661	Tmem200c	+	-28930
chr17	68866077	68866084	.	.	.	.	.	.	chr17	68837135	68837136	NM_001206661	Tmem200c	+	-28942
chr17	68866092	68866099	.	.	.	.	.	.	chr17	68837135	68837136	NM_001206661	Tmem200c	+	-28957
chr17	68866104	68866111	.	.	.	.	.	.	chr17	68837135	68837136	NM_001206661	Tmem200c	+	-28969
chr17	68866122	68866129	.	.	.	.	.	.	chr17	68837135	68837136	NM_001206661	Tmem200c	+	-28987
chr17	68866134	68866141	.	.	.	.	.	.	chr17	68837135	68837136	NM_001206661	Tmem200c	+	-28999
chr17	68866152	68866159	.	.	.	.	.	.	chr17	68837135	68837136	NM_001206661	Tmem200c	+	-29017
chr17	68866164	68866171	.	.	.	.	.	.	chr17	68837135	68837136	NM_001206661	Tmem200c	+	-29029
chr17	68866182	68866189	.	.	.	.	.	.	chr17	68837135	68837136	NM_001206661	Tmem200c	+	-29047
chr17	68866194	68866201	.	.	.	.	.	.	chr17	68837135	68837136	NM_001206661	Tmem200c	+	-29059
chr17	68866212	68866219	.	.	.	.	.	.	chr17	68837135	68837136	NM_001206661	Tmem200c	+	-29077
chr17	68866224	68866231	.	.	.	.	.	.	chr17	68837135	68837136	NM_001206661	Tmem200c	+	-29089
chr17	68866242	68866249	.	.	.	.	.	.	chr17	68837135	68837136	NM_001206661	Tmem200c	+	-29107
chr17	68866254	68866261	.	.	.	.	.	.	chr17	68837135	68837136	NM_001206661	Tmem200c	+	-29119
chr17	68866272	68866279	.	.	.	.	.	.	chr17	68837135	68837136	NM_001206661	Tmem200c	+	-29137
chr17	68866302	68866309	.	.	.	.	.	.	chr17	68837135	68837136	NM_001206661	Tmem200c	+	-29167
chr17	68866359	68866366	.	.	.	.	.	.	chr17	68837135	68837136	NM_001206661	Tmem200c	+	-29224
chr17	68866371	68866378	.	.	.	.	.	.	chr17	68837135	68837136	NM_001206661	Tmem200c	+	-29236
chr17	68866398	68866405	.	.	.	.	.	.	chr17	68837135	68837136	NM_001206661	Tmem200c	+	-29263
chr17	71011012	71011019	chr17	71010726	71011029	ORR1A4	-	LTR	chr17	71002532	71002533	NM_026064	Myl12a	-	-8480
chr17	71011029	71011036	.	.	.	.	.	.	chr17	71002532	71002533	NM_026064	Myl12a	-	-8497
chr17	71011046	71011053	chr17	71011041	71011154	ORR1A1	-	LTR	chr17	71019556	71019557	NM_001083934	Myom1	+	8504
chr17	71011063	71011070	chr17	71011041	71011154	ORR1A1	-	LTR	chr17	71019556	71019557	NM_001083934	Myom1	+	8487
chr17	71011083	71011090	chr17	71011041	71011154	ORR1A1	-	LTR	chr17	71019556	71019557	NM_001083934	Myom1	+	8467
chr17	71011103	71011110	chr17	71011041	71011154	ORR1A1	-	LTR	chr17	71019556	71019557	NM_001083934	Myom1	+	8447
chr17	79893821	79893828	chr17	79893743	79894339	RMER4B	+	LTR	chr17	79896122	79896123	NM_001286647	Atl2	-	2295
chr17	79893858	79893865	chr17	79893743	79894339	RMER4B	+	LTR	chr17	79896122	79896123	NM_001286647	Atl2	-	2258
chr17	79893895	79893902	chr17	79893743	79894339	RMER4B	+	LTR	chr17	79896122	79896123	NM_001286647	Atl2	-	2221
chr17	79893932	79893939	chr17	79893743	79894339	RMER4B	+	LTR	chr17	79896122	79896123	NM_001286647	Atl2	-	2184
chr17	80468506	80468513	chr17	80468501	80468689	(CACAC)n	+	Simple_repeat	chr17	80480452	80480453	NM_009231	Sos1	-	11940
chr17	80468527	80468534	chr17	80468501	80468689	(CACAC)n	+	Simple_repeat	chr17	80480452	80480453	NM_009231	Sos1	-	11919
chr17	80468548	80468555	chr17	80468501	80468689	(CACAC)n	+	Simple_repeat	chr17	80480452	80480453	NM_009231	Sos1	-	11898
chr17	80468569	80468576	chr17	80468501	80468689	(CACAC)n	+	Simple_repeat	chr17	80480452	80480453	NM_009231	Sos1	-	11877
chr17	80468595	80468602	chr17	80468501	80468689	(CACAC)n	+	Simple_repeat	chr17	80480452	80480453	NM_009231	Sos1	-	11851
chr17	80468616	80468623	chr17	80468501	80468689	(CACAC)n	+	Simple_repeat	chr17	80480452	80480453	NM_009231	Sos1	-	11830
chr17	80468637	80468644	chr17	80468501	80468689	(CACAC)n	+	Simple_repeat	chr17	80480452	80480453	NM_009231	Sos1	-	11809
chr17	80468663	80468670	chr17	80468501	80468689	(CACAC)n	+	Simple_repeat	chr17	80480452	80480453	NM_009231	Sos1	-	11783
chr17	80468684	80468691	chr17	80468501	80468689	(CACAC)n	+	Simple_repeat	chr17	80480452	80480453	NM_009231	Sos1	-	11762
chr17	80468705	80468712	.	.	.	.	.	.	chr17	80480452	80480453	NM_009231	Sos1	-	11741
chr17	80468731	80468738	.	.	.	.	.	.	chr17	80480452	80480453	NM_009231	Sos1	-	11715
chr17	80468757	80468764	.	.	.	.	.	.	chr17	80480452	80480453	NM_009231	Sos1	-	11689
chr17	83871516	83871523	chr17	83871293	83871679	ORR1B1	-	LTR	chr17	83846789	83846790	NM_025325	Haao	-	-24727
chr17	83871536	83871543	chr17	83871293	83871679	ORR1B1	-	LTR	chr17	83846789	83846790	NM_025325	Haao	-	-24747
chr17	83871575	83871582	chr17	83871293	83871679	ORR1B1	-	LTR	chr17	83846789	83846790	NM_025325	Haao	-	-24786
chr17	83871595	83871602	chr17	83871293	83871679	ORR1B1	-	LTR	chr17	83846789	83846790	NM_025325	Haao	-	-24806
chr17	85522816	85522823	chr17	85522720	85522858	ORR1D1	+	LTR	chr17	85618395	85618396	NR_015385	Six3os1	-	95573
chr17	85522836	85522843	chr17	85522720	85522858	ORR1D1	+	LTR	chr17	85618395	85618396	NR_015385	Six3os1	-	95553
chr17	85522856	85522863	chr17	85522720	85522858	ORR1D1	+	LTR	chr17	85618395	85618396	NR_015385	Six3os1	-	95533
chr17	85522896	85522903	.	.	.	.	.	.	chr17	85618395	85618396	NR_015385	Six3os1	-	95493
chr17	85522916	85522923	.	.	.	.	.	.	chr17	85618395	85618396	NR_015385	Six3os1	-	95473
chr17	85522936	85522943	chr17	85522934	85523269	ORR1D1	+	LTR	chr17	85618395	85618396	NR_015385	Six3os1	-	95453
chr17	85522956	85522963	chr17	85522934	85523269	ORR1D1	+	LTR	chr17	85618395	85618396	NR_015385	Six3os1	-	95433
chr17	85522976	85522983	chr17	85522934	85523269	ORR1D1	+	LTR	chr17	85618395	85618396	NR_015385	Six3os1	-	95413
chr17	85522996	85523003	chr17	85522934	85523269	ORR1D1	+	LTR	chr17	85618395	85618396	NR_015385	Six3os1	-	95393
chr17	85523016	85523023	chr17	85522934	85523269	ORR1D1	+	LTR	chr17	85618395	85618396	NR_015385	Six3os1	-	95373
chr17	85523036	85523043	chr17	85522934	85523269	ORR1D1	+	LTR	chr17	85618395	85618396	NR_015385	Six3os1	-	95353
chr17	85942165	85942172	chr17	85942081	85942430	ORR1E	+	LTR	chr17	86145174	86145175	NM_030133	Srbd1	-	203003
chr17	85942185	85942192	chr17	85942081	85942430	ORR1E	+	LTR	chr17	86145174	86145175	NM_030133	Srbd1	-	202983
chr17	85942205	85942212	chr17	85942081	85942430	ORR1E	+	LTR	chr17	86145174	86145175	NM_030133	Srbd1	-	202963
chr17	85942225	85942232	chr17	85942081	85942430	ORR1E	+	LTR	chr17	86145174	86145175	NM_030133	Srbd1	-	202943
chr17	85942245	85942252	chr17	85942081	85942430	ORR1E	+	LTR	chr17	86145174	86145175	NM_030133	Srbd1	-	202923
chr17	85942760	85942767	chr17	85942673	85942792	ORR1B2	-	LTR	chr17	86145174	86145175	NM_030133	Srbd1	-	202408
chr17	85942780	85942787	chr17	85942673	85942792	ORR1B2	-	LTR	chr17	86145174	86145175	NM_030133	Srbd1	-	202388
chr17	85942800	85942807	.	.	.	.	.	.	chr17	86145174	86145175	NM_030133	Srbd1	-	202368
chr17	85942820	85942827	chr17	85942822	85942901	ORR1E	-	LTR	chr17	86145174	86145175	NM_030133	Srbd1	-	202348
chr17	85942840	85942847	chr17	85942822	85942901	ORR1E	-	LTR	chr17	86145174	86145175	NM_030133	Srbd1	-	202328
chr17	87151238	87151245	chr17	87151148	87151640	ORR1C1	+	LTR	chr17	87107678	87107679	NM_019654	Socs5	+	-43560
chr17	87151258	87151265	chr17	87151148	87151640	ORR1C1	+	LTR	chr17	87107678	87107679	NM_019654	Socs5	+	-43580
chr17	87151278	87151285	chr17	87151148	87151640	ORR1C1	+	LTR	chr17	87107678	87107679	NM_019654	Socs5	+	-43600
chr17	87183222	87183229	chr17	87183177	87183559	ORR1A4	+	LTR	chr17	87194941	87194942	NR_046016	C330024C12Rik	-	11713
chr17	87183242	87183249	chr17	87183177	87183559	ORR1A4	+	LTR	chr17	87194941	87194942	NR_046016	C330024C12Rik	-	11693
chr17	87183262	87183269	chr17	87183177	87183559	ORR1A4	+	LTR	chr17	87194941	87194942	NR_046016	C330024C12Rik	-	11673
chr17	87183282	87183289	chr17	87183177	87183559	ORR1A4	+	LTR	chr17	87194941	87194942	NR_046016	C330024C12Rik	-	11653
chr17	88820140	88820147	chr17	88820082	88820203	ORR1B2	+	LTR	chr17	88791975	88791976	NM_013582	Lhcgr	-	-28165
chr17	88820160	88820167	chr17	88820082	88820203	ORR1B2	+	LTR	chr17	88791975	88791976	NM_013582	Lhcgr	-	-28185
chr17	88820180	88820187	chr17	88820082	88820203	ORR1B2	+	LTR	chr17	88791975	88791976	NM_013582	Lhcgr	-	-28205
chr17	88820240	88820247	chr17	88820200	88820258	ORR1B2	+	LTR	chr17	88791975	88791976	NM_013582	Lhcgr	-	-28265
chr17	88820260	88820267	chr17	88820260	88820442	ORR1B2	+	LTR	chr17	88791975	88791976	NM_013582	Lhcgr	-	-28285
chr17	88820280	88820287	chr17	88820260	88820442	ORR1B2	+	LTR	chr17	88791975	88791976	NM_013582	Lhcgr	-	-28305
chr17	88820300	88820307	chr17	88820260	88820442	ORR1B2	+	LTR	chr17	88791975	88791976	NM_013582	Lhcgr	-	-28325
chr17	88820320	88820327	chr17	88820260	88820442	ORR1B2	+	LTR	chr17	88791975	88791976	NM_013582	Lhcgr	-	-28345
chr17	88820360	88820367	chr17	88820260	88820442	ORR1B2	+	LTR	chr17	88791975	88791976	NM_013582	Lhcgr	-	-28385
chr17	88820380	88820387	chr17	88820260	88820442	ORR1B2	+	LTR	chr17	88791975	88791976	NM_013582	Lhcgr	-	-28405
chr17	88820400	88820407	chr17	88820260	88820442	ORR1B2	+	LTR	chr17	88791975	88791976	NM_013582	Lhcgr	-	-28425
chr17	88820420	88820427	chr17	88820260	88820442	ORR1B2	+	LTR	chr17	88791975	88791976	NM_013582	Lhcgr	-	-28445
chr17	88820440	88820447	chr17	88820260	88820442	ORR1B2	+	LTR	chr17	88791975	88791976	NM_013582	Lhcgr	-	-28465
chr17	88820460	88820467	chr17	88820442	88820821	ORR1B2	+	LTR	chr17	88791975	88791976	NM_013582	Lhcgr	-	-28485
chr17	88820500	88820507	chr17	88820442	88820821	ORR1B2	+	LTR	chr17	88791975	88791976	NM_013582	Lhcgr	-	-28525
chr17	88820520	88820527	chr17	88820442	88820821	ORR1B2	+	LTR	chr17	88791975	88791976	NM_013582	Lhcgr	-	-28545
chr17	88820540	88820547	chr17	88820442	88820821	ORR1B2	+	LTR	chr17	88791975	88791976	NM_013582	Lhcgr	-	-28565
chr17	89463686	89463693	chr17	89463425	89463949	MT2_Mm	-	LTR	chr17	89379240	89379241	NR_045952	Gm4719	+	-84446
chr17	89463709	89463716	chr17	89463425	89463949	MT2_Mm	-	LTR	chr17	89379240	89379241	NR_045952	Gm4719	+	-84469
chr17	89463721	89463728	chr17	89463425	89463949	MT2_Mm	-	LTR	chr17	89379240	89379241	NR_045952	Gm4719	+	-84481
chr18	12947586	12947593	.	.	.	.	.	.	chr18	12941840	12941841	NM_207530	Osbpl1a	-	-5746
chr18	12947619	12947626	.	.	.	.	.	.	chr18	12941840	12941841	NM_207530	Osbpl1a	-	-5779
chr18	12947652	12947659	.	.	.	.	.	.	chr18	12941840	12941841	NM_207530	Osbpl1a	-	-5812
chr18	15861935	15861942	chr18	15861652	15862012	ORR1B1	-	LTR	chr18	15718045	15718046	NM_199055	Chst9	-	-143890
chr18	15861955	15861962	chr18	15861652	15862012	ORR1B1	-	LTR	chr18	15718045	15718046	NM_199055	Chst9	-	-143910
chr18	15861976	15861983	chr18	15861652	15862012	ORR1B1	-	LTR	chr18	15718045	15718046	NM_199055	Chst9	-	-143931
chr18	32189338	32189345	chr18	32189292	32189661	ORR1A4	+	LTR	chr18	32163088	32163089	NM_011946	Map3k2	+	-26250
chr18	32189349	32189356	chr18	32189292	32189661	ORR1A4	+	LTR	chr18	32163088	32163089	NM_011946	Map3k2	+	-26261
chr18	32189372	32189379	chr18	32189292	32189661	ORR1A4	+	LTR	chr18	32163088	32163089	NM_011946	Map3k2	+	-26284
chr18	32189393	32189400	chr18	32189292	32189661	ORR1A4	+	LTR	chr18	32163088	32163089	NM_011946	Map3k2	+	-26305
chr18	34062338	34062345	chr18	34062258	34062408	ORR1B2	+	LTR	chr18	34007205	34007206	NM_013512	Epb41l4a	-	-55133
chr18	34062378	34062385	chr18	34062258	34062408	ORR1B2	+	LTR	chr18	34007205	34007206	NM_013512	Epb41l4a	-	-55173
chr18	34062398	34062405	chr18	34062258	34062408	ORR1B2	+	LTR	chr18	34007205	34007206	NM_013512	Epb41l4a	-	-55193
chr18	34062418	34062425	chr18	34062397	34062457	ORR1A1	+	LTR	chr18	34007205	34007206	NM_013512	Epb41l4a	-	-55213
chr18	34062438	34062445	chr18	34062397	34062457	ORR1A1	+	LTR	chr18	34007205	34007206	NM_013512	Epb41l4a	-	-55233
chr18	34062478	34062485	chr18	34062457	34062715	ORR1B2	+	LTR	chr18	34007205	34007206	NM_013512	Epb41l4a	-	-55273
chr18	34062498	34062505	chr18	34062457	34062715	ORR1B2	+	LTR	chr18	34007205	34007206	NM_013512	Epb41l4a	-	-55293
chr18	34062518	34062525	chr18	34062457	34062715	ORR1B2	+	LTR	chr18	34007205	34007206	NM_013512	Epb41l4a	-	-55313
chr18	34062538	34062545	chr18	34062457	34062715	ORR1B2	+	LTR	chr18	34007205	34007206	NM_013512	Epb41l4a	-	-55333
chr18	34062558	34062565	chr18	34062457	34062715	ORR1B2	+	LTR	chr18	34007205	34007206	NM_013512	Epb41l4a	-	-55353
chr18	34062578	34062585	chr18	34062457	34062715	ORR1B2	+	LTR	chr18	34007205	34007206	NM_013512	Epb41l4a	-	-55373
chr18	34062598	34062605	chr18	34062457	34062715	ORR1B2	+	LTR	chr18	34007205	34007206	NM_013512	Epb41l4a	-	-55393
chr18	38301030	38301037	.	.	.	.	.	.	chr18	38296804	38296805	NM_001164621	Rnf14	+	-4226
chr18	38301041	38301048	.	.	.	.	.	.	chr18	38296804	38296805	NM_001164621	Rnf14	+	-4237
chr18	38301052	38301059	.	.	.	.	.	.	chr18	38296804	38296805	NM_001164621	Rnf14	+	-4248
chr18	42486926	42486933	chr18	42486644	42487058	ORR1A4	-	LTR	chr18	42511486	42511487	NM_001039474	Tcerg1	+	24554
chr18	42486966	42486973	chr18	42486644	42487058	ORR1A4	-	LTR	chr18	42511486	42511487	NM_001039474	Tcerg1	+	24514
chr18	42487006	42487013	chr18	42486644	42487058	ORR1A4	-	LTR	chr18	42511486	42511487	NM_001039474	Tcerg1	+	24474
chr18	46119215	46119222	chr18	46119164	46119530	ORR1A4	+	LTR	chr18	46045259	46045260	NR_040342	A330093E20Rik	-	-73956
chr18	46119235	46119242	chr18	46119164	46119530	ORR1A4	+	LTR	chr18	46045259	46045260	NR_040342	A330093E20Rik	-	-73976
chr18	46119255	46119262	chr18	46119164	46119530	ORR1A4	+	LTR	chr18	46045259	46045260	NR_040342	A330093E20Rik	-	-73996
chr18	46352070	46352077	chr18	46351992	46352126	ORR1D1	+	LTR	chr18	46311927	46311928	NM_001160399	Ccdc112	-	-40143
chr18	46352090	46352097	chr18	46351992	46352126	ORR1D1	+	LTR	chr18	46311927	46311928	NM_001160399	Ccdc112	-	-40163
chr18	46352113	46352120	chr18	46351992	46352126	ORR1D1	+	LTR	chr18	46311927	46311928	NM_001160399	Ccdc112	-	-40186
chr18	46352136	46352143	chr18	46352136	46352493	ORR1C2	+	LTR	chr18	46311927	46311928	NM_001160399	Ccdc112	-	-40209
chr18	46352159	46352166	chr18	46352136	46352493	ORR1C2	+	LTR	chr18	46311927	46311928	NM_001160399	Ccdc112	-	-40232
chr18	46352182	46352189	chr18	46352136	46352493	ORR1C2	+	LTR	chr18	46311927	46311928	NM_001160399	Ccdc112	-	-40255
chr18	47051428	47051435	chr18	47051338	47051738	ORR1C2	+	LTR	chr18	46958875	46958876	NM_178377	Commd10	+	-92553
chr18	47051448	47051455	chr18	47051338	47051738	ORR1C2	+	LTR	chr18	46958875	46958876	NM_178377	Commd10	+	-92573
chr18	47051468	47051475	chr18	47051338	47051738	ORR1C2	+	LTR	chr18	46958875	46958876	NM_178377	Commd10	+	-92593
chr18	47051488	47051495	chr18	47051338	47051738	ORR1C2	+	LTR	chr18	46958875	46958876	NM_178377	Commd10	+	-92613
chr18	52973140	52973147	chr18	52973084	52973497	ORR1B2	+	LTR	chr18	52902646	52902647	NR_035420	Mir467f	-	-70494
chr18	52973160	52973167	chr18	52973084	52973497	ORR1B2	+	LTR	chr18	52902646	52902647	NR_035420	Mir467f	-	-70514
chr18	52973180	52973187	chr18	52973084	52973497	ORR1B2	+	LTR	chr18	52902646	52902647	NR_035420	Mir467f	-	-70534
chr18	52973220	52973227	chr18	52973084	52973497	ORR1B2	+	LTR	chr18	52902646	52902647	NR_035420	Mir467f	-	-70574
chr18	52973260	52973267	chr18	52973084	52973497	ORR1B2	+	LTR	chr18	52902646	52902647	NR_035420	Mir467f	-	-70614
chr18	53106835	53106842	chr18	53106777	53107113	ORR1B2	+	LTR	chr18	53176364	53176365	NM_026386	Snx2	+	69523
chr18	53106855	53106862	chr18	53106777	53107113	ORR1B2	+	LTR	chr18	53176364	53176365	NM_026386	Snx2	+	69503
chr18	53106875	53106882	chr18	53106777	53107113	ORR1B2	+	LTR	chr18	53176364	53176365	NM_026386	Snx2	+	69483
chr18	53106914	53106921	chr18	53106777	53107113	ORR1B2	+	LTR	chr18	53176364	53176365	NM_026386	Snx2	+	69444
chr18	53859377	53859384	chr18	53859085	53859678	MT2B2	+	LTR	chr18	53862112	53862113	NM_152809	Csnk1g3	+	2729
chr18	53859394	53859401	chr18	53859085	53859678	MT2B2	+	LTR	chr18	53862112	53862113	NM_152809	Csnk1g3	+	2712
chr18	53859411	53859418	chr18	53859085	53859678	MT2B2	+	LTR	chr18	53862112	53862113	NM_152809	Csnk1g3	+	2695
chr18	54674353	54674360	chr18	54674244	54674653	ORR1D1	+	LTR	chr18	54611743	54611744	NR_045400	9330117O12Rik	+	-62610
chr18	54674373	54674380	chr18	54674244	54674653	ORR1D1	+	LTR	chr18	54611743	54611744	NR_045400	9330117O12Rik	+	-62630
chr18	54674394	54674401	chr18	54674244	54674653	ORR1D1	+	LTR	chr18	54611743	54611744	NR_045400	9330117O12Rik	+	-62651
chr18	58396025	58396032	chr18	58395902	58396052	ORR1B2	-	LTR	chr18	58556239	58556240	NM_001081072	Slc27a6	+	160208
chr18	58396065	58396072	chr18	58396052	58396098	ORR1B1	-	LTR	chr18	58556239	58556240	NM_001081072	Slc27a6	+	160168
chr18	58396102	58396109	chr18	58396098	58396248	ORR1D1	-	LTR	chr18	58556239	58556240	NM_001081072	Slc27a6	+	160131
chr18	62002831	62002838	chr18	62002554	62002939	ORR1D1	-	LTR	chr18	61953074	61953075	NM_172628	Sh3tc2	+	-49757
chr18	62002851	62002858	chr18	62002554	62002939	ORR1D1	-	LTR	chr18	61953074	61953075	NM_172628	Sh3tc2	+	-49777
chr18	62002870	62002877	chr18	62002554	62002939	ORR1D1	-	LTR	chr18	61953074	61953075	NM_172628	Sh3tc2	+	-49796
chr18	62002890	62002897	chr18	62002554	62002939	ORR1D1	-	LTR	chr18	61953074	61953075	NM_172628	Sh3tc2	+	-49816
chr18	62002910	62002917	chr18	62002554	62002939	ORR1D1	-	LTR	chr18	61953074	61953075	NM_172628	Sh3tc2	+	-49836
chr18	62035882	62035889	chr18	62035798	62036081	CT-rich	+	Low_complexity	chr18	61953074	61953075	NM_172628	Sh3tc2	+	-82808
chr18	62035900	62035907	chr18	62035798	62036081	CT-rich	+	Low_complexity	chr18	61953074	61953075	NM_172628	Sh3tc2	+	-82826
chr18	62035918	62035925	chr18	62035798	62036081	CT-rich	+	Low_complexity	chr18	61953074	61953075	NM_172628	Sh3tc2	+	-82844
chr18	62035936	62035943	chr18	62035798	62036081	CT-rich	+	Low_complexity	chr18	61953074	61953075	NM_172628	Sh3tc2	+	-82862
chr18	62035954	62035961	chr18	62035798	62036081	CT-rich	+	Low_complexity	chr18	61953074	61953075	NM_172628	Sh3tc2	+	-82880
chr18	62035972	62035979	chr18	62035798	62036081	CT-rich	+	Low_complexity	chr18	61953074	61953075	NM_172628	Sh3tc2	+	-82898
chr18	62035990	62035997	chr18	62035798	62036081	CT-rich	+	Low_complexity	chr18	61953074	61953075	NM_172628	Sh3tc2	+	-82916
chr18	62036008	62036015	chr18	62035798	62036081	CT-rich	+	Low_complexity	chr18	61953074	61953075	NM_172628	Sh3tc2	+	-82934
chr18	64798833	64798840	chr18	64798550	64798887	ORR1B1	-	LTR	chr18	64887755	64887756	NM_001114386	Nedd4l	+	88916
chr18	64798853	64798860	chr18	64798550	64798887	ORR1B1	-	LTR	chr18	64887755	64887756	NM_001114386	Nedd4l	+	88896
chr18	64798885	64798892	chr18	64798550	64798887	ORR1B1	-	LTR	chr18	64887755	64887756	NM_001114386	Nedd4l	+	88864
chr18	64839971	64839978	chr18	64839894	64840370	ORR1B1	+	LTR	chr18	64887755	64887756	NM_001114386	Nedd4l	+	47778
chr18	64840002	64840009	chr18	64839894	64840370	ORR1B1	+	LTR	chr18	64887755	64887756	NM_001114386	Nedd4l	+	47747
chr18	64840024	64840031	chr18	64839894	64840370	ORR1B1	+	LTR	chr18	64887755	64887756	NM_001114386	Nedd4l	+	47725
chr18	64840068	64840075	chr18	64839894	64840370	ORR1B1	+	LTR	chr18	64887755	64887756	NM_001114386	Nedd4l	+	47681
chr18	64840090	64840097	chr18	64839894	64840370	ORR1B1	+	LTR	chr18	64887755	64887756	NM_001114386	Nedd4l	+	47659
chr18	66080807	66080814	.	.	.	.	.	.	chr18	66002634	66002635	NM_001172062	Lman1	-	-78173
chr18	66080827	66080834	.	.	.	.	.	.	chr18	66002634	66002635	NM_001172062	Lman1	-	-78193
chr18	66080867	66080874	.	.	.	.	.	.	chr18	66002634	66002635	NM_001172062	Lman1	-	-78233
chr18	74588092	74588099	chr18	74588081	74588213	(GTGTG)n	+	Simple_repeat	chr18	74531123	74531124	NR_045368	1700120E14Rik	-	-56969
chr18	74588137	74588144	chr18	74588081	74588213	(GTGTG)n	+	Simple_repeat	chr18	74531123	74531124	NR_045368	1700120E14Rik	-	-57014
chr18	74588187	74588194	chr18	74588081	74588213	(GTGTG)n	+	Simple_repeat	chr18	74531123	74531124	NR_045368	1700120E14Rik	-	-57064
chr18	74588222	74588229	.	.	.	.	.	.	chr18	74531123	74531124	NR_045368	1700120E14Rik	-	-57099
chr18	74869062	74869069	chr18	74869058	74869237	(CACCT)n	+	Simple_repeat	chr18	74779211	74779212	NM_177470	Acaa2	+	-89851
chr18	74869083	74869090	chr18	74869058	74869237	(CACCT)n	+	Simple_repeat	chr18	74779211	74779212	NM_177470	Acaa2	+	-89872
chr18	74869104	74869111	chr18	74869058	74869237	(CACCT)n	+	Simple_repeat	chr18	74779211	74779212	NM_177470	Acaa2	+	-89893
chr18	74869125	74869132	chr18	74869058	74869237	(CACCT)n	+	Simple_repeat	chr18	74779211	74779212	NM_177470	Acaa2	+	-89914
chr18	74869146	74869153	chr18	74869058	74869237	(CACCT)n	+	Simple_repeat	chr18	74779211	74779212	NM_177470	Acaa2	+	-89935
chr18	74869167	74869174	chr18	74869058	74869237	(CACCT)n	+	Simple_repeat	chr18	74779211	74779212	NM_177470	Acaa2	+	-89956
chr18	74869188	74869195	chr18	74869058	74869237	(CACCT)n	+	Simple_repeat	chr18	74779211	74779212	NM_177470	Acaa2	+	-89977
chr18	74869209	74869216	chr18	74869058	74869237	(CACCT)n	+	Simple_repeat	chr18	74779211	74779212	NM_177470	Acaa2	+	-89998
chr18	74869230	74869237	chr18	74869058	74869237	(CACCT)n	+	Simple_repeat	chr18	74779211	74779212	NM_177470	Acaa2	+	-90019
chr18	75454533	75454540	.	.	.	.	.	.	chr18	75514644	75514645	NR_045879	Gm10532	+	60105
chr18	75454555	75454562	.	.	.	.	.	.	chr18	75514644	75514645	NR_045879	Gm10532	+	60083
chr18	75454577	75454584	.	.	.	.	.	.	chr18	75514644	75514645	NR_045879	Gm10532	+	60061
chr18	75454599	75454606	.	.	.	.	.	.	chr18	75514644	75514645	NR_045879	Gm10532	+	60039
chr18	75568169	75568176	chr18	75568123	75568571	ORR1A4	+	LTR	chr18	75514644	75514645	NR_045879	Gm10532	+	-53525
chr18	75568189	75568196	chr18	75568123	75568571	ORR1A4	+	LTR	chr18	75514644	75514645	NR_045879	Gm10532	+	-53545
chr18	75568209	75568216	chr18	75568123	75568571	ORR1A4	+	LTR	chr18	75514644	75514645	NR_045879	Gm10532	+	-53565
chr18	75568229	75568236	chr18	75568123	75568571	ORR1A4	+	LTR	chr18	75514644	75514645	NR_045879	Gm10532	+	-53585
chr18	75568249	75568256	chr18	75568123	75568571	ORR1A4	+	LTR	chr18	75514644	75514645	NR_045879	Gm10532	+	-53605
chr18	75568269	75568276	chr18	75568123	75568571	ORR1A4	+	LTR	chr18	75514644	75514645	NR_045879	Gm10532	+	-53625
chr18	75568289	75568296	chr18	75568123	75568571	ORR1A4	+	LTR	chr18	75514644	75514645	NR_045879	Gm10532	+	-53645
chr18	75858254	75858261	.	.	.	.	.	.	chr18	75820177	75820178	NM_145356	Zbtb7c	+	-38077
chr18	75858281	75858288	.	.	.	.	.	.	chr18	75820177	75820178	NM_145356	Zbtb7c	+	-38104
chr18	75858311	75858318	.	.	.	.	.	.	chr18	75820177	75820178	NM_145356	Zbtb7c	+	-38134
chr18	76041189	76041196	.	.	.	.	.	.	chr18	76098470	76098471	NR_045365	2900057B20Rik	-	57275
chr18	76041222	76041229	.	.	.	.	.	.	chr18	76098470	76098471	NR_045365	2900057B20Rik	-	57242
chr18	76041253	76041260	.	.	.	.	.	.	chr18	76098470	76098471	NR_045365	2900057B20Rik	-	57211
chr18	76041314	76041321	.	.	.	.	.	.	chr18	76098470	76098471	NR_045365	2900057B20Rik	-	57150
chr18	76041376	76041383	.	.	.	.	.	.	chr18	76098470	76098471	NR_045365	2900057B20Rik	-	57088
chr18	76041406	76041413	.	.	.	.	.	.	chr18	76098470	76098471	NR_045365	2900057B20Rik	-	57058
chr18	76041468	76041475	.	.	.	.	.	.	chr18	76098470	76098471	NR_045365	2900057B20Rik	-	56996
chr18	76041498	76041505	.	.	.	.	.	.	chr18	76098470	76098471	NR_045365	2900057B20Rik	-	56966
chr18	76041529	76041536	.	.	.	.	.	.	chr18	76098470	76098471	NR_045365	2900057B20Rik	-	56935
chr18	76041625	76041632	.	.	.	.	.	.	chr18	76098470	76098471	NR_045365	2900057B20Rik	-	56839
chr18	76041656	76041663	.	.	.	.	.	.	chr18	76098470	76098471	NR_045365	2900057B20Rik	-	56808
chr18	76041687	76041694	.	.	.	.	.	.	chr18	76098470	76098471	NR_045365	2900057B20Rik	-	56777
chr18	76041718	76041725	.	.	.	.	.	.	chr18	76098470	76098471	NR_045365	2900057B20Rik	-	56746
chr18	76041749	76041756	.	.	.	.	.	.	chr18	76098470	76098471	NR_045365	2900057B20Rik	-	56715
chr18	76041780	76041787	.	.	.	.	.	.	chr18	76098470	76098471	NR_045365	2900057B20Rik	-	56684
chr18	76041844	76041851	.	.	.	.	.	.	chr18	76098470	76098471	NR_045365	2900057B20Rik	-	56620
chr18	76041875	76041882	.	.	.	.	.	.	chr18	76098470	76098471	NR_045365	2900057B20Rik	-	56589
chr18	76041906	76041913	.	.	.	.	.	.	chr18	76098470	76098471	NR_045365	2900057B20Rik	-	56558
chr18	81096330	81096337	.	.	.	.	.	.	chr18	80986577	80986578	NM_178280	Sall3	-	-109753
chr18	81096382	81096389	.	.	.	.	.	.	chr18	80986577	80986578	NM_178280	Sall3	-	-109805
chr18	81096408	81096415	.	.	.	.	.	.	chr18	80986577	80986578	NM_178280	Sall3	-	-109831
chr18	81096434	81096441	.	.	.	.	.	.	chr18	80986577	80986578	NM_178280	Sall3	-	-109857
chr18	81096486	81096493	.	.	.	.	.	.	chr18	80986577	80986578	NM_178280	Sall3	-	-109909
chr18	81096512	81096519	.	.	.	.	.	.	chr18	80986577	80986578	NM_178280	Sall3	-	-109935
chr18	81096538	81096545	.	.	.	.	.	.	chr18	80986577	80986578	NM_178280	Sall3	-	-109961
chr18	81096564	81096571	.	.	.	.	.	.	chr18	80986577	80986578	NM_178280	Sall3	-	-109987
chr18	81096590	81096597	.	.	.	.	.	.	chr18	80986577	80986578	NM_178280	Sall3	-	-110013
chr18	81096616	81096623	.	.	.	.	.	.	chr18	80986577	80986578	NM_178280	Sall3	-	-110039
chr18	81096668	81096675	.	.	.	.	.	.	chr18	80986577	80986578	NM_178280	Sall3	-	-110091
chr18	81096694	81096701	.	.	.	.	.	.	chr18	80986577	80986578	NM_178280	Sall3	-	-110117
chr18	81096720	81096727	.	.	.	.	.	.	chr18	80986577	80986578	NM_178280	Sall3	-	-110143
chr18	81096746	81096753	.	.	.	.	.	.	chr18	80986577	80986578	NM_178280	Sall3	-	-110169
chr18	81096772	81096779	.	.	.	.	.	.	chr18	80986577	80986578	NM_178280	Sall3	-	-110195
chr18	81096928	81096935	.	.	.	.	.	.	chr18	80986577	80986578	NM_178280	Sall3	-	-110351
chr18	81096980	81096987	.	.	.	.	.	.	chr18	80986577	80986578	NM_178280	Sall3	-	-110403
chr18	81097006	81097013	.	.	.	.	.	.	chr18	80986577	80986578	NM_178280	Sall3	-	-110429
chr18	81097370	81097377	.	.	.	.	.	.	chr18	80986577	80986578	NM_178280	Sall3	-	-110793
chr18	81097396	81097403	.	.	.	.	.	.	chr18	80986577	80986578	NM_178280	Sall3	-	-110819
chr18	81097422	81097429	.	.	.	.	.	.	chr18	80986577	80986578	NM_178280	Sall3	-	-110845
chr18	81097448	81097455	.	.	.	.	.	.	chr18	80986577	80986578	NM_178280	Sall3	-	-110871
chr18	81097474	81097481	.	.	.	.	.	.	chr18	80986577	80986578	NM_178280	Sall3	-	-110897
chr18	81097526	81097533	.	.	.	.	.	.	chr18	80986577	80986578	NM_178280	Sall3	-	-110949
chr18	81097552	81097559	.	.	.	.	.	.	chr18	80986577	80986578	NM_178280	Sall3	-	-110975
chr18	81097578	81097585	.	.	.	.	.	.	chr18	80986577	80986578	NM_178280	Sall3	-	-111001
chr18	81097604	81097611	.	.	.	.	.	.	chr18	80986577	80986578	NM_178280	Sall3	-	-111027
chr18	82952911	82952918	chr18	82952814	82953000	C-rich	+	Low_complexity	chr18	82920559	82920560	NR_033307	4930592I03Rik	-	-32352
chr18	82952987	82952994	chr18	82952814	82953000	C-rich	+	Low_complexity	chr18	82920559	82920560	NR_033307	4930592I03Rik	-	-32428
chr18	82953063	82953070	.	.	.	.	.	.	chr18	82920559	82920560	NR_033307	4930592I03Rik	-	-32504
chr18	82953131	82953138	.	.	.	.	.	.	chr18	82920559	82920560	NR_033307	4930592I03Rik	-	-32572
chr18	82953149	82953156	.	.	.	.	.	.	chr18	82920559	82920560	NR_033307	4930592I03Rik	-	-32590
chr19	5492875	5492882	.	.	.	.	.	.	chr19	5490454	5490455	NM_007687	Cfl1	+	-2421
chr19	5492922	5492929	chr19	5492917	5493037	PB1D9	+	SINE	chr19	5490454	5490455	NM_007687	Cfl1	+	-2468
chr19	5492936	5492943	chr19	5492917	5493037	PB1D9	+	SINE	chr19	5490454	5490455	NM_007687	Cfl1	+	-2482
chr19	16071619	16071626	chr19	16071335	16071736	ORR1B1	-	LTR	chr19	16132830	16132831	NM_008139	Gnaq	+	61205
chr19	16071633	16071640	chr19	16071335	16071736	ORR1B1	-	LTR	chr19	16132830	16132831	NM_008139	Gnaq	+	61191
chr19	16071652	16071659	chr19	16071335	16071736	ORR1B1	-	LTR	chr19	16132830	16132831	NM_008139	Gnaq	+	61172
chr19	25226899	25226906	chr19	25226669	25227001	ORR1A1	-	LTR	chr19	25237201	25237202	NM_181404	Kank1	+	10296
chr19	25226933	25226940	chr19	25226669	25227001	ORR1A1	-	LTR	chr19	25237201	25237202	NM_181404	Kank1	+	10262
chr19	25226953	25226960	chr19	25226669	25227001	ORR1A1	-	LTR	chr19	25237201	25237202	NM_181404	Kank1	+	10242
chr19	29831101	29831108	chr19	29831024	29831341	ORR1B2	+	LTR	chr19	29812973	29812974	NM_177721	Ranbp6	-	-18128
chr19	29831121	29831128	chr19	29831024	29831341	ORR1B2	+	LTR	chr19	29812973	29812974	NM_177721	Ranbp6	-	-18148
chr19	29831141	29831148	chr19	29831024	29831341	ORR1B2	+	LTR	chr19	29812973	29812974	NM_177721	Ranbp6	-	-18168
chr19	29831161	29831168	chr19	29831024	29831341	ORR1B2	+	LTR	chr19	29812973	29812974	NM_177721	Ranbp6	-	-18188
chr19	29865279	29865286	chr19	29865035	29865345	ORR1A1	-	LTR	chr19	29812973	29812974	NM_177721	Ranbp6	-	-52306
chr19	29865339	29865346	chr19	29865035	29865345	ORR1A1	-	LTR	chr19	29812973	29812974	NM_177721	Ranbp6	-	-52366
chr19	29865359	29865366	chr19	29865345	29865431	ORR1A1	-	LTR	chr19	29812973	29812974	NM_177721	Ranbp6	-	-52386
chr19	29865379	29865386	chr19	29865345	29865431	ORR1A1	-	LTR	chr19	29812973	29812974	NM_177721	Ranbp6	-	-52406
chr19	32257279	32257286	chr19	32257075	32257399	ORR1C2	-	LTR	chr19	32211012	32211013	NM_001168526	Sgms1	-	-46267
chr19	34887716	34887723	chr19	34887430	34887856	ORR1D1	-	LTR	chr19	34879454	34879455	NM_001114339	Pank1	-	-8262
chr19	34887736	34887743	chr19	34887430	34887856	ORR1D1	-	LTR	chr19	34879454	34879455	NM_001114339	Pank1	-	-8282
chr19	34887756	34887763	chr19	34887430	34887856	ORR1D1	-	LTR	chr19	34879454	34879455	NM_001114339	Pank1	-	-8302
chr19	34887776	34887783	chr19	34887430	34887856	ORR1D1	-	LTR	chr19	34879454	34879455	NM_001114339	Pank1	-	-8322
chr19	37891179	37891186	chr19	37890893	37891234	ORR1A2	-	LTR	chr19	38043576	38043577	NM_001099634	Myof	-	152391
chr19	37891218	37891225	chr19	37890893	37891234	ORR1A2	-	LTR	chr19	38043576	38043577	NM_001099634	Myof	-	152352
chr19	37891238	37891245	chr19	37891203	37891290	ORR1A2	-	LTR	chr19	38043576	38043577	NM_001099634	Myof	-	152332
chr19	38431926	38431933	chr19	38431861	38432258	ORR1B1	+	LTR	chr19	38395979	38395980	NM_175507	Slc35g1	+	-35947
chr19	38431946	38431953	chr19	38431861	38432258	ORR1B1	+	LTR	chr19	38395979	38395980	NM_175507	Slc35g1	+	-35967
chr19	38431966	38431973	chr19	38431861	38432258	ORR1B1	+	LTR	chr19	38395979	38395980	NM_175507	Slc35g1	+	-35987
chr19	38431986	38431993	chr19	38431861	38432258	ORR1B1	+	LTR	chr19	38395979	38395980	NM_175507	Slc35g1	+	-36007
chr19	41667138	41667145	.	.	.	.	.	.	chr19	41743855	41743856	NM_015748	Slit1	-	76711
chr19	41667146	41667153	.	.	.	.	.	.	chr19	41743855	41743856	NM_015748	Slit1	-	76703
chr19	41667154	41667161	.	.	.	.	.	.	chr19	41743855	41743856	NM_015748	Slit1	-	76695
chr19	41667162	41667169	.	.	.	.	.	.	chr19	41743855	41743856	NM_015748	Slit1	-	76687
chr19	41667170	41667177	.	.	.	.	.	.	chr19	41743855	41743856	NM_015748	Slit1	-	76679
chr19	41667178	41667185	.	.	.	.	.	.	chr19	41743855	41743856	NM_015748	Slit1	-	76671
chr19	41667186	41667193	.	.	.	.	.	.	chr19	41743855	41743856	NM_015748	Slit1	-	76663
chr19	41667194	41667201	.	.	.	.	.	.	chr19	41743855	41743856	NM_015748	Slit1	-	76655
chr19	41667202	41667209	.	.	.	.	.	.	chr19	41743855	41743856	NM_015748	Slit1	-	76647
chr19	41667210	41667217	.	.	.	.	.	.	chr19	41743855	41743856	NM_015748	Slit1	-	76639
chr19	41680342	41680349	chr19	41680284	41680413	ORR1B2	+	LTR	chr19	41743855	41743856	NM_015748	Slit1	-	63507
chr19	41680362	41680369	chr19	41680284	41680413	ORR1B2	+	LTR	chr19	41743855	41743856	NM_015748	Slit1	-	63487
chr19	41680382	41680389	chr19	41680284	41680413	ORR1B2	+	LTR	chr19	41743855	41743856	NM_015748	Slit1	-	63467
chr19	41680421	41680428	.	.	.	.	.	.	chr19	41743855	41743856	NM_015748	Slit1	-	63428
chr19	41680440	41680447	.	.	.	.	.	.	chr19	41743855	41743856	NM_015748	Slit1	-	63409
chr19	41680478	41680485	.	.	.	.	.	.	chr19	41743855	41743856	NM_015748	Slit1	-	63371
chr19	47468343	47468350	chr19	47468072	47468449	ORR1A2	-	LTR	chr19	47464410	47464411	NM_001164717	Sh3pxd2a	-	-3933
chr19	47468383	47468390	chr19	47468072	47468449	ORR1A2	-	LTR	chr19	47464410	47464411	NM_001164717	Sh3pxd2a	-	-3973
chr19	47468403	47468410	chr19	47468072	47468449	ORR1A2	-	LTR	chr19	47464410	47464411	NM_001164717	Sh3pxd2a	-	-3993
chr19	47665442	47665449	.	.	.	.	.	.	chr19	47692041	47692042	NM_001290825	Col17a1	-	26593
chr19	47665465	47665472	.	.	.	.	.	.	chr19	47692041	47692042	NM_001290825	Col17a1	-	26570
chr19	47665488	47665495	.	.	.	.	.	.	chr19	47692041	47692042	NM_001290825	Col17a1	-	26547
chr19	55071317	55071324	.	.	.	.	.	.	chr19	55099446	55099447	NM_008149	Gpam	-	28123
chr19	55071342	55071349	.	.	.	.	.	.	chr19	55099446	55099447	NM_008149	Gpam	-	28098
chr19	55071392	55071399	.	.	.	.	.	.	chr19	55099446	55099447	NM_008149	Gpam	-	28048
chr19	55071417	55071424	.	.	.	.	.	.	chr19	55099446	55099447	NM_008149	Gpam	-	28023
chr19	55071442	55071449	.	.	.	.	.	.	chr19	55099446	55099447	NM_008149	Gpam	-	27998
chr19	55071467	55071474	.	.	.	.	.	.	chr19	55099446	55099447	NM_008149	Gpam	-	27973
chr19	56111965	56111972	chr19	56111694	56112037	ORR1A4	-	LTR	chr19	56287911	56287912	NM_001329935	Habp2	+	175940
chr19	56111985	56111992	chr19	56111694	56112037	ORR1A4	-	LTR	chr19	56287911	56287912	NM_001329935	Habp2	+	175920
chr19	56112037	56112044	chr19	56112037	56112127	B4	-	SINE	chr19	56287911	56287912	NM_001329935	Habp2	+	175868
chr19	56322440	56322447	.	.	.	.	.	.	chr19	56287911	56287912	NM_001329935	Habp2	+	-34529
chr19	56322524	56322531	.	.	.	.	.	.	chr19	56287911	56287912	NM_001329935	Habp2	+	-34613
chr19	56322552	56322559	.	.	.	.	.	.	chr19	56287911	56287912	NM_001329935	Habp2	+	-34641
chr19	56322580	56322587	.	.	.	.	.	.	chr19	56287911	56287912	NM_001329935	Habp2	+	-34669
chr19	56322608	56322615	.	.	.	.	.	.	chr19	56287911	56287912	NM_001329935	Habp2	+	-34697
chr19	56322636	56322643	.	.	.	.	.	.	chr19	56287911	56287912	NM_001329935	Habp2	+	-34725
chr19	56322692	56322699	.	.	.	.	.	.	chr19	56287911	56287912	NM_001329935	Habp2	+	-34781
chr19	56322720	56322727	.	.	.	.	.	.	chr19	56287911	56287912	NM_001329935	Habp2	+	-34809
chr19	56322748	56322755	.	.	.	.	.	.	chr19	56287911	56287912	NM_001329935	Habp2	+	-34837
chr19	56322776	56322783	.	.	.	.	.	.	chr19	56287911	56287912	NM_001329935	Habp2	+	-34865
chr19	56322804	56322811	.	.	.	.	.	.	chr19	56287911	56287912	NM_001329935	Habp2	+	-34893
chr19	56322832	56322839	.	.	.	.	.	.	chr19	56287911	56287912	NM_001329935	Habp2	+	-34921
chr19	56322860	56322867	.	.	.	.	.	.	chr19	56287911	56287912	NM_001329935	Habp2	+	-34949
chr19	56322888	56322895	.	.	.	.	.	.	chr19	56287911	56287912	NM_001329935	Habp2	+	-34977
chr19	56322916	56322923	.	.	.	.	.	.	chr19	56287911	56287912	NM_001329935	Habp2	+	-35005
chr19	56322944	56322951	.	.	.	.	.	.	chr19	56287911	56287912	NM_001329935	Habp2	+	-35033
chr19	56322972	56322979	.	.	.	.	.	.	chr19	56287911	56287912	NM_001329935	Habp2	+	-35061
chr19	56323000	56323007	.	.	.	.	.	.	chr19	56287911	56287912	NM_001329935	Habp2	+	-35089
chr19	56468038	56468045	chr19	56467984	56468115	(CACCC)n	+	Simple_repeat	chr19	56461636	56461637	NM_001164263	Plekhs1	+	-6402
chr19	56468071	56468078	chr19	56467984	56468115	(CACCC)n	+	Simple_repeat	chr19	56461636	56461637	NM_001164263	Plekhs1	+	-6435
chr19	56468081	56468088	chr19	56467984	56468115	(CACCC)n	+	Simple_repeat	chr19	56461636	56461637	NM_001164263	Plekhs1	+	-6445
chr19	56938103	56938110	chr19	56938026	56938467	ORR1B1	+	LTR	chr19	56874415	56874416	NM_172840	Vwa2	+	-63688
chr19	56938143	56938150	chr19	56938026	56938467	ORR1B1	+	LTR	chr19	56874415	56874416	NM_172840	Vwa2	+	-63728
chr19	56938163	56938170	chr19	56938026	56938467	ORR1B1	+	LTR	chr19	56874415	56874416	NM_172840	Vwa2	+	-63748
chr19	59154227	59154234	chr19	59154140	59154258	ORR1C2	-	LTR	chr19	59170028	59170029	NM_009501	Vax1	-	15795
chr19	59154247	59154254	chr19	59154140	59154258	ORR1C2	-	LTR	chr19	59170028	59170029	NM_009501	Vax1	-	15775
chr19	59154267	59154274	.	.	.	.	.	.	chr19	59170028	59170029	NM_009501	Vax1	-	15755
chr19	59154287	59154294	chr19	59154280	59154354	ORR1C2	-	LTR	chr19	59170028	59170029	NM_009501	Vax1	-	15735
chr19	59154366	59154373	chr19	59154355	59154434	ORR1B2	-	LTR	chr19	59170028	59170029	NM_009501	Vax1	-	15656
chr19	59154406	59154413	chr19	59154355	59154434	ORR1B2	-	LTR	chr19	59170028	59170029	NM_009501	Vax1	-	15616
chr19	59154446	59154453	.	.	.	.	.	.	chr19	59170028	59170029	NM_009501	Vax1	-	15576
chr19	59154486	59154493	chr19	59154480	59154649	ORR1C2	-	LTR	chr19	59170028	59170029	NM_009501	Vax1	-	15536
chr19	59154526	59154533	chr19	59154480	59154649	ORR1C2	-	LTR	chr19	59170028	59170029	NM_009501	Vax1	-	15496
chr2	3543416	3543423	chr2	3543370	3543488	ORR1B2	+	LTR	chr2	3523300	3523301	NR_030564	Mir466b-2	+	-20116
chr2	3543436	3543443	chr2	3543370	3543488	ORR1B2	+	LTR	chr2	3523300	3523301	NR_030564	Mir466b-2	+	-20136
chr2	3543456	3543463	chr2	3543370	3543488	ORR1B2	+	LTR	chr2	3523300	3523301	NR_030564	Mir466b-2	+	-20156
chr2	3543476	3543483	chr2	3543370	3543488	ORR1B2	+	LTR	chr2	3523300	3523301	NR_030564	Mir466b-2	+	-20176
chr2	3543496	3543503	chr2	3543496	3543817	ORR1B1	+	LTR	chr2	3523300	3523301	NR_030564	Mir466b-2	+	-20196
chr2	3543516	3543523	chr2	3543496	3543817	ORR1B1	+	LTR	chr2	3523300	3523301	NR_030564	Mir466b-2	+	-20216
chr2	3543536	3543543	chr2	3543496	3543817	ORR1B1	+	LTR	chr2	3523300	3523301	NR_030564	Mir466b-2	+	-20236
chr2	3943710	3943717	chr2	3943438	3943802	ORR1A2	-	LTR	chr2	4017682	4017683	NM_001347086	Frmd4a	+	73966
chr2	3943730	3943737	chr2	3943438	3943802	ORR1A2	-	LTR	chr2	4017682	4017683	NM_001347086	Frmd4a	+	73946
chr2	3943750	3943757	chr2	3943438	3943802	ORR1A2	-	LTR	chr2	4017682	4017683	NM_001347086	Frmd4a	+	73926
chr2	4861733	4861740	chr2	4861646	4862075	ORR1D1	+	LTR	chr2	4881563	4881564	NM_175400	Sephs1	+	19824
chr2	4861753	4861760	chr2	4861646	4862075	ORR1D1	+	LTR	chr2	4881563	4881564	NM_175400	Sephs1	+	19804
chr2	4861793	4861800	chr2	4861646	4862075	ORR1D1	+	LTR	chr2	4881563	4881564	NM_175400	Sephs1	+	19764
chr2	6225522	6225529	chr2	6225261	6225583	ORR1C2	-	LTR	chr2	6212993	6212994	NM_024208	Echdc3	-	-12529
chr2	6225542	6225549	chr2	6225261	6225583	ORR1C2	-	LTR	chr2	6212993	6212994	NM_024208	Echdc3	-	-12549
chr2	6225559	6225566	chr2	6225261	6225583	ORR1C2	-	LTR	chr2	6212993	6212994	NM_024208	Echdc3	-	-12566
chr2	6225579	6225586	chr2	6225261	6225583	ORR1C2	-	LTR	chr2	6212993	6212994	NM_024208	Echdc3	-	-12586
chr2	8024162	8024169	chr2	8024116	8024300	ORR1A1	+	LTR	chr2	7396197	7396198	NM_001110231	Celf2	-	-627965
chr2	8024182	8024189	chr2	8024116	8024300	ORR1A1	+	LTR	chr2	7396197	7396198	NM_001110231	Celf2	-	-627985
chr2	8024202	8024209	chr2	8024116	8024300	ORR1A1	+	LTR	chr2	7396197	7396198	NM_001110231	Celf2	-	-628005
chr2	19180506	19180513	chr2	19180429	19180868	ORR1B1	+	LTR	chr2	19199117	19199118	NM_001081083	Armc3	+	18605
chr2	19180526	19180533	chr2	19180429	19180868	ORR1B1	+	LTR	chr2	19199117	19199118	NM_001081083	Armc3	+	18585
chr2	19180585	19180592	chr2	19180429	19180868	ORR1B1	+	LTR	chr2	19199117	19199118	NM_001081083	Armc3	+	18526
chr2	24780077	24780084	chr2	24780031	24780377	ORR1A1	+	LTR	chr2	24763151	24763152	NM_001042528	Cacna1b	-	-16926
chr2	24780097	24780104	chr2	24780031	24780377	ORR1A1	+	LTR	chr2	24763151	24763152	NM_001042528	Cacna1b	-	-16946
chr2	24780117	24780124	chr2	24780031	24780377	ORR1A1	+	LTR	chr2	24763151	24763152	NM_001042528	Cacna1b	-	-16966
chr2	25838627	25838634	.	.	.	.	.	.	chr2	25847247	25847248	NM_001001714	Sohlh1	-	8614
chr2	25838660	25838667	.	.	.	.	.	.	chr2	25847247	25847248	NM_001001714	Sohlh1	-	8581
chr2	25838693	25838700	.	.	.	.	.	.	chr2	25847247	25847248	NM_001001714	Sohlh1	-	8548
chr2	25838726	25838733	.	.	.	.	.	.	chr2	25847247	25847248	NM_001001714	Sohlh1	-	8515
chr2	25838759	25838766	.	.	.	.	.	.	chr2	25847247	25847248	NM_001001714	Sohlh1	-	8482
chr2	25838792	25838799	.	.	.	.	.	.	chr2	25847247	25847248	NM_001001714	Sohlh1	-	8449
chr2	25838825	25838832	.	.	.	.	.	.	chr2	25847247	25847248	NM_001001714	Sohlh1	-	8416
chr2	26129493	26129500	chr2	26129404	26129841	ORR1C1	+	LTR	chr2	26122810	26122811	NM_026495	Nacc2	-	-6683
chr2	26129513	26129520	chr2	26129404	26129841	ORR1C1	+	LTR	chr2	26122810	26122811	NM_026495	Nacc2	-	-6703
chr2	26129533	26129540	chr2	26129404	26129841	ORR1C1	+	LTR	chr2	26122810	26122811	NM_026495	Nacc2	-	-6723
chr2	26129553	26129560	chr2	26129404	26129841	ORR1C1	+	LTR	chr2	26122810	26122811	NM_026495	Nacc2	-	-6743
chr2	26129573	26129580	chr2	26129404	26129841	ORR1C1	+	LTR	chr2	26122810	26122811	NM_026495	Nacc2	-	-6763
chr2	26328055	26328062	chr2	26327802	26328121	ORR1C2	-	LTR	chr2	26319769	26319770	NM_001199147	Gpsm1	+	-8286
chr2	26328075	26328082	chr2	26327802	26328121	ORR1C2	-	LTR	chr2	26319769	26319770	NM_001199147	Gpsm1	+	-8306
chr2	26328095	26328102	chr2	26327802	26328121	ORR1C2	-	LTR	chr2	26319769	26319770	NM_001199147	Gpsm1	+	-8326
chr2	34794649	34794656	chr2	34794603	34794955	ORR1A4	+	LTR	chr2	34799911	34799912	NM_145522	Rabepk	-	5256
chr2	34794669	34794676	chr2	34794603	34794955	ORR1A4	+	LTR	chr2	34799911	34799912	NM_145522	Rabepk	-	5236
chr2	34794689	34794696	chr2	34794603	34794955	ORR1A4	+	LTR	chr2	34799911	34799912	NM_145522	Rabepk	-	5216
chr2	60169991	60169998	chr2	60169707	60170037	ORR1C2	-	LTR	chr2	60209935	60209936	NM_020575	2017-03-07	+	39938
chr2	60170011	60170018	chr2	60169707	60170037	ORR1C2	-	LTR	chr2	60209935	60209936	NM_020575	2017-03-07	+	39918
chr2	60170031	60170038	chr2	60169707	60170037	ORR1C2	-	LTR	chr2	60209935	60209936	NM_020575	2017-03-07	+	39898
chr2	60170051	60170058	chr2	60170039	60170179	ORR1C2	-	LTR	chr2	60209935	60209936	NM_020575	2017-03-07	+	39878
chr2	60170068	60170075	chr2	60170039	60170179	ORR1C2	-	LTR	chr2	60209935	60209936	NM_020575	2017-03-07	+	39861
chr2	62744734	62744741	chr2	62744524	62745049	MT2C_Mm	+	LTR	chr2	62664326	62664327	NM_145523	Gca	+	-80408
chr2	62744787	62744794	chr2	62744524	62745049	MT2C_Mm	+	LTR	chr2	62664326	62664327	NM_145523	Gca	+	-80461
chr2	62744817	62744824	chr2	62744524	62745049	MT2C_Mm	+	LTR	chr2	62664326	62664327	NM_145523	Gca	+	-80491
chr2	68906697	68906704	chr2	68906543	68906783	ORR1D1	-	LTR	chr2	68861440	68861441	NM_001347161	Cers6	+	-45257
chr2	68968156	68968163	.	.	.	.	.	.	chr2	68861440	68861441	NM_001347161	Cers6	+	-106716
chr2	68968197	68968204	.	.	.	.	.	.	chr2	68861440	68861441	NM_001347161	Cers6	+	-106757
chr2	68968238	68968245	.	.	.	.	.	.	chr2	68861440	68861441	NM_001347161	Cers6	+	-106798
chr2	68968279	68968286	.	.	.	.	.	.	chr2	68861440	68861441	NM_001347161	Cers6	+	-106839
chr2	70490301	70490308	.	.	.	.	.	.	chr2	70474922	70474923	NM_022435	Sp5	+	-15379
chr2	70490313	70490320	.	.	.	.	.	.	chr2	70474922	70474923	NM_022435	Sp5	+	-15391
chr2	70490345	70490352	.	.	.	.	.	.	chr2	70474922	70474923	NM_022435	Sp5	+	-15423
chr2	70490413	70490420	.	.	.	.	.	.	chr2	70474922	70474923	NM_022435	Sp5	+	-15491
chr2	71925113	71925120	chr2	71925009	71925115	ORR1B2	+	LTR	chr2	71873223	71873224	NM_172665	Pdk1	+	-51890
chr2	71925173	71925180	chr2	71925115	71925221	ORR1B2	+	LTR	chr2	71873223	71873224	NM_172665	Pdk1	+	-51950
chr2	71925193	71925200	chr2	71925115	71925221	ORR1B2	+	LTR	chr2	71873223	71873224	NM_172665	Pdk1	+	-51970
chr2	72966016	72966023	chr2	72965815	72966036	B4A	+	SINE	chr2	72979280	72979281	NM_001098425	Sp3	-	13258
chr2	72966031	72966038	chr2	72965815	72966036	B4A	+	SINE	chr2	72979280	72979281	NM_001098425	Sp3	-	13243
chr2	72966046	72966053	.	.	.	.	.	.	chr2	72979280	72979281	NM_001098425	Sp3	-	13228
chr2	72966093	72966100	chr2	72966053	72966185	(CACAA)n	+	Simple_repeat	chr2	72979280	72979281	NM_001098425	Sp3	-	13181
chr2	72966140	72966147	chr2	72966053	72966185	(CACAA)n	+	Simple_repeat	chr2	72979280	72979281	NM_001098425	Sp3	-	13134
chr2	72966155	72966162	chr2	72966053	72966185	(CACAA)n	+	Simple_repeat	chr2	72979280	72979281	NM_001098425	Sp3	-	13119
chr2	72966186	72966193	.	.	.	.	.	.	chr2	72979280	72979281	NM_001098425	Sp3	-	13088
chr2	72966201	72966208	.	.	.	.	.	.	chr2	72979280	72979281	NM_001098425	Sp3	-	13073
chr2	73904851	73904858	chr2	73904805	73905107	ORR1A2	+	LTR	chr2	73911325	73911326	NM_001301721	Atp5g3	-	6468
chr2	73904871	73904878	chr2	73904805	73905107	ORR1A2	+	LTR	chr2	73911325	73911326	NM_001301721	Atp5g3	-	6448
chr2	73904891	73904898	chr2	73904805	73905107	ORR1A2	+	LTR	chr2	73911325	73911326	NM_001301721	Atp5g3	-	6428
chr2	76287816	76287823	chr2	76287812	76288097	ORR1A4	+	LTR	chr2	76338652	76338653	NM_001081033	Pde11a	-	50830
chr2	76287876	76287883	chr2	76287812	76288097	ORR1A4	+	LTR	chr2	76338652	76338653	NM_001081033	Pde11a	-	50770
chr2	76287896	76287903	chr2	76287812	76288097	ORR1A4	+	LTR	chr2	76338652	76338653	NM_001081033	Pde11a	-	50750
chr2	77255257	77255264	chr2	77255254	77255368	ORR1B1	+	LTR	chr2	77280591	77280592	NM_175465	Sestd1	-	25328
chr2	77255305	77255312	chr2	77255254	77255368	ORR1B1	+	LTR	chr2	77280591	77280592	NM_175465	Sestd1	-	25280
chr2	77255324	77255331	chr2	77255254	77255368	ORR1B1	+	LTR	chr2	77280591	77280592	NM_175465	Sestd1	-	25261
chr2	93472947	93472954	chr2	93472616	93472999	ORR1A2	-	LTR	chr2	93462949	93462950	NM_001136055	Cd82	-	-9998
chr2	104138888	104138895	chr2	104138773	104139024	ORR1C2	-	LTR	chr2	104122768	104122769	NM_026634	A930018P22Rik	+	-16120
chr2	104138908	104138915	chr2	104138773	104139024	ORR1C2	-	LTR	chr2	104122768	104122769	NM_026634	A930018P22Rik	+	-16140
chr2	104138928	104138935	chr2	104138773	104139024	ORR1C2	-	LTR	chr2	104122768	104122769	NM_026634	A930018P22Rik	+	-16160
chr2	107061656	107061663	chr2	107061306	107061683	L2	-	LINE	chr2	107059650	107059651	NM_008045	Fshb	-	-2006
chr2	107061673	107061680	chr2	107061306	107061683	L2	-	LINE	chr2	107059650	107059651	NM_008045	Fshb	-	-2023
chr2	107061690	107061697	chr2	107061683	107061952	(TGGG)n	+	Simple_repeat	chr2	107059650	107059651	NM_008045	Fshb	-	-2040
chr2	107061707	107061714	chr2	107061683	107061952	(TGGG)n	+	Simple_repeat	chr2	107059650	107059651	NM_008045	Fshb	-	-2057
chr2	107061725	107061732	chr2	107061683	107061952	(TGGG)n	+	Simple_repeat	chr2	107059650	107059651	NM_008045	Fshb	-	-2075
chr2	107061742	107061749	chr2	107061683	107061952	(TGGG)n	+	Simple_repeat	chr2	107059650	107059651	NM_008045	Fshb	-	-2092
chr2	107061759	107061766	chr2	107061683	107061952	(TGGG)n	+	Simple_repeat	chr2	107059650	107059651	NM_008045	Fshb	-	-2109
chr2	107061777	107061784	chr2	107061683	107061952	(TGGG)n	+	Simple_repeat	chr2	107059650	107059651	NM_008045	Fshb	-	-2127
chr2	107061811	107061818	chr2	107061683	107061952	(TGGG)n	+	Simple_repeat	chr2	107059650	107059651	NM_008045	Fshb	-	-2161
chr2	107061828	107061835	chr2	107061683	107061952	(TGGG)n	+	Simple_repeat	chr2	107059650	107059651	NM_008045	Fshb	-	-2178
chr2	107061845	107061852	chr2	107061683	107061952	(TGGG)n	+	Simple_repeat	chr2	107059650	107059651	NM_008045	Fshb	-	-2195
chr2	107061863	107061870	chr2	107061683	107061952	(TGGG)n	+	Simple_repeat	chr2	107059650	107059651	NM_008045	Fshb	-	-2213
chr2	107061897	107061904	chr2	107061683	107061952	(TGGG)n	+	Simple_repeat	chr2	107059650	107059651	NM_008045	Fshb	-	-2247
chr2	107061914	107061921	chr2	107061683	107061952	(TGGG)n	+	Simple_repeat	chr2	107059650	107059651	NM_008045	Fshb	-	-2264
chr2	107061931	107061938	chr2	107061683	107061952	(TGGG)n	+	Simple_repeat	chr2	107059650	107059651	NM_008045	Fshb	-	-2281
chr2	107061948	107061955	chr2	107061683	107061952	(TGGG)n	+	Simple_repeat	chr2	107059650	107059651	NM_008045	Fshb	-	-2298
chr2	120442224	120442231	chr2	120441988	120442346	ORR1B2	-	LTR	chr2	120463592	120463593	NM_001177799	Capn3	+	21362
chr2	120442260	120442267	chr2	120441988	120442346	ORR1B2	-	LTR	chr2	120463592	120463593	NM_001177799	Capn3	+	21326
chr2	120442280	120442287	chr2	120441988	120442346	ORR1B2	-	LTR	chr2	120463592	120463593	NM_001177799	Capn3	+	21306
chr2	131848140	131848147	chr2	131848036	131848411	ORR1D1	+	LTR	chr2	131847655	131847656	NR_029381	5330413P13Rik	-	-485
chr2	131848160	131848167	chr2	131848036	131848411	ORR1D1	+	LTR	chr2	131847655	131847656	NR_029381	5330413P13Rik	-	-505
chr2	131848180	131848187	chr2	131848036	131848411	ORR1D1	+	LTR	chr2	131847655	131847656	NR_029381	5330413P13Rik	-	-525
chr2	134650094	134650101	chr2	134650016	134650357	ORR1D1	+	LTR	chr2	134644120	134644121	NM_029148	Tmx4	-	-5974
chr2	134650114	134650121	chr2	134650016	134650357	ORR1D1	+	LTR	chr2	134644120	134644121	NM_029148	Tmx4	-	-5994
chr2	134650134	134650141	chr2	134650016	134650357	ORR1D1	+	LTR	chr2	134644120	134644121	NM_029148	Tmx4	-	-6014
chr2	135498364	135498371	chr2	135498366	135498754	ORR1B1	+	LTR	chr2	135583219	135583220	NR_015544	9630028H03Rik	-	84849
chr2	135498444	135498451	chr2	135498366	135498754	ORR1B1	+	LTR	chr2	135583219	135583220	NR_015544	9630028H03Rik	-	84769
chr2	135498464	135498471	chr2	135498366	135498754	ORR1B1	+	LTR	chr2	135583219	135583220	NR_015544	9630028H03Rik	-	84749
chr2	152161208	152161215	chr2	152161124	152161354	ORR1D1	-	LTR	chr2	152143608	152143609	NM_009328	Tcf15	+	-17600
chr2	152161227	152161234	chr2	152161124	152161354	ORR1D1	-	LTR	chr2	152143608	152143609	NM_009328	Tcf15	+	-17619
chr2	152161246	152161253	chr2	152161124	152161354	ORR1D1	-	LTR	chr2	152143608	152143609	NM_009328	Tcf15	+	-17638
chr2	157641051	157641058	.	.	.	.	.	.	chr2	157566360	157566361	NM_016916	Blcap	-	-74691
chr2	157641072	157641079	.	.	.	.	.	.	chr2	157566360	157566361	NM_016916	Blcap	-	-74712
chr2	157641093	157641100	.	.	.	.	.	.	chr2	157566360	157566361	NM_016916	Blcap	-	-74733
chr2	157641114	157641121	.	.	.	.	.	.	chr2	157566360	157566361	NM_016916	Blcap	-	-74754
chr2	158545450	158545457	chr2	158545175	158545546	ORR1A4	-	LTR	chr2	158512795	158512796	NM_001145015	Arhgap40	+	-32655
chr2	158545470	158545477	chr2	158545175	158545546	ORR1A4	-	LTR	chr2	158512795	158512796	NM_001145015	Arhgap40	+	-32675
chr2	158545490	158545497	chr2	158545175	158545546	ORR1A4	-	LTR	chr2	158512795	158512796	NM_001145015	Arhgap40	+	-32695
chr2	159589643	159589650	.	.	.	.	.	.	chr2	159947340	159947341	NR_040498	4933416E03Rik	+	357691
chr2	159589668	159589675	.	.	.	.	.	.	chr2	159947340	159947341	NR_040498	4933416E03Rik	+	357666
chr2	159589693	159589700	.	.	.	.	.	.	chr2	159947340	159947341	NR_040498	4933416E03Rik	+	357641
chr2	159589720	159589727	.	.	.	.	.	.	chr2	159947340	159947341	NR_040498	4933416E03Rik	+	357614
chr2	160181146	160181153	chr2	160180871	160181269	ORR1B2	-	LTR	chr2	160327493	160327494	NM_001033411	Gm826	-	146341
chr2	160181166	160181173	chr2	160180871	160181269	ORR1B2	-	LTR	chr2	160327493	160327494	NM_001033411	Gm826	-	146321
chr2	160181186	160181193	chr2	160180871	160181269	ORR1B2	-	LTR	chr2	160327493	160327494	NM_001033411	Gm826	-	146301
chr2	162996896	162996903	chr2	162996653	162996988	ORR1A2	-	LTR	chr2	162991414	162991415	NM_001291152	Sgk2	+	-5482
chr2	162996916	162996923	chr2	162996653	162996988	ORR1A2	-	LTR	chr2	162991414	162991415	NM_001291152	Sgk2	+	-5502
chr2	162996936	162996943	chr2	162996653	162996988	ORR1A2	-	LTR	chr2	162991414	162991415	NM_001291152	Sgk2	+	-5522
chr2	164415673	164415680	chr2	164415406	164415763	ORR1A2	-	LTR	chr2	164405159	164405160	NM_001252563	Matn4	-	-10514
chr2	164415693	164415700	chr2	164415406	164415763	ORR1A2	-	LTR	chr2	164405159	164405160	NM_001252563	Matn4	-	-10534
chr2	164415711	164415718	chr2	164415406	164415763	ORR1A2	-	LTR	chr2	164405159	164405160	NM_001252563	Matn4	-	-10552
chr2	164583055	164583062	.	.	.	.	.	.	chr2	164585176	164585177	NM_001177848	Wfdc6a	-	2115
chr2	164583077	164583084	.	.	.	.	.	.	chr2	164585176	164585177	NM_001177848	Wfdc6a	-	2093
chr2	164583099	164583106	.	.	.	.	.	.	chr2	164585176	164585177	NM_001177848	Wfdc6a	-	2071
chr2	164615889	164615896	.	.	.	.	.	.	chr2	164613699	164613700	NM_001012725	Wfdc6b	+	-2190
chr2	164615977	164615984	.	.	.	.	.	.	chr2	164613699	164613700	NM_001012725	Wfdc6b	+	-2278
chr2	164616167	164616174	.	.	.	.	.	.	chr2	164613699	164613700	NM_001012725	Wfdc6b	+	-2468
chr2	164616189	164616196	.	.	.	.	.	.	chr2	164613699	164613700	NM_001012725	Wfdc6b	+	-2490
chr2	164616211	164616218	.	.	.	.	.	.	chr2	164613699	164613700	NM_001012725	Wfdc6b	+	-2512
chr2	164616255	164616262	.	.	.	.	.	.	chr2	164613699	164613700	NM_001012725	Wfdc6b	+	-2556
chr2	164616277	164616284	.	.	.	.	.	.	chr2	164613699	164613700	NM_001012725	Wfdc6b	+	-2578
chr2	164616321	164616328	.	.	.	.	.	.	chr2	164613699	164613700	NM_001012725	Wfdc6b	+	-2622
chr2	165146979	165146986	chr2	165146896	165147231	ORR1D1	+	LTR	chr2	165090749	165090750	NR_033448	1700025C18Rik	-	-56230
chr2	165146998	165147005	chr2	165146896	165147231	ORR1D1	+	LTR	chr2	165090749	165090750	NR_033448	1700025C18Rik	-	-56249
chr2	165147018	165147025	chr2	165146896	165147231	ORR1D1	+	LTR	chr2	165090749	165090750	NR_033448	1700025C18Rik	-	-56269
chr2	167074752	167074759	.	.	.	.	.	.	chr2	167065292	167065293	NR_028540	Snord12	+	-9460
chr2	167074785	167074792	.	.	.	.	.	.	chr2	167065292	167065293	NR_028540	Snord12	+	-9493
chr2	167074818	167074825	.	.	.	.	.	.	chr2	167065292	167065293	NR_028540	Snord12	+	-9526
chr2	167074950	167074957	.	.	.	.	.	.	chr2	167065292	167065293	NR_028540	Snord12	+	-9658
chr2	167075016	167075023	.	.	.	.	.	.	chr2	167065292	167065293	NR_028540	Snord12	+	-9724
chr2	167075049	167075056	.	.	.	.	.	.	chr2	167065292	167065293	NR_028540	Snord12	+	-9757
chr2	167075082	167075089	.	.	.	.	.	.	chr2	167065292	167065293	NR_028540	Snord12	+	-9790
chr2	167075213	167075220	.	.	.	.	.	.	chr2	167065292	167065293	NR_028540	Snord12	+	-9921
chr2	167075246	167075253	.	.	.	.	.	.	chr2	167065292	167065293	NR_028540	Snord12	+	-9954
chr2	167075312	167075319	.	.	.	.	.	.	chr2	167065292	167065293	NR_028540	Snord12	+	-10020
chr2	167075345	167075352	.	.	.	.	.	.	chr2	167065292	167065293	NR_028540	Snord12	+	-10053
chr2	167075378	167075385	.	.	.	.	.	.	chr2	167065292	167065293	NR_028540	Snord12	+	-10086
chr2	167075411	167075418	.	.	.	.	.	.	chr2	167065292	167065293	NR_028540	Snord12	+	-10119
chr2	167075444	167075451	.	.	.	.	.	.	chr2	167065292	167065293	NR_028540	Snord12	+	-10152
chr2	167075477	167075484	.	.	.	.	.	.	chr2	167065292	167065293	NR_028540	Snord12	+	-10185
chr2	167075510	167075517	.	.	.	.	.	.	chr2	167065292	167065293	NR_028540	Snord12	+	-10218
chr2	167835424	167835431	chr2	167835319	167835466	ORR1D1	+	LTR	chr2	167932326	167932327	NM_011201	Ptpn1	+	96896
chr2	167835444	167835451	chr2	167835319	167835466	ORR1D1	+	LTR	chr2	167932326	167932327	NM_011201	Ptpn1	+	96876
chr2	167835464	167835471	chr2	167835319	167835466	ORR1D1	+	LTR	chr2	167932326	167932327	NM_011201	Ptpn1	+	96856
chr2	167835484	167835491	chr2	167835464	167835684	ORR1D1	+	LTR	chr2	167932326	167932327	NM_011201	Ptpn1	+	96836
chr2	167835504	167835511	chr2	167835464	167835684	ORR1D1	+	LTR	chr2	167932326	167932327	NM_011201	Ptpn1	+	96816
chr2	167835524	167835531	chr2	167835464	167835684	ORR1D1	+	LTR	chr2	167932326	167932327	NM_011201	Ptpn1	+	96796
chr2	167835544	167835551	chr2	167835464	167835684	ORR1D1	+	LTR	chr2	167932326	167932327	NM_011201	Ptpn1	+	96776
chr2	168427501	168427508	chr2	168427370	168427567	ORR1D1	-	LTR	chr2	168269330	168269331	NM_001081134	Kcng1	-	-158171
chr2	168427521	168427528	chr2	168427370	168427567	ORR1D1	-	LTR	chr2	168269330	168269331	NM_001081134	Kcng1	-	-158191
chr2	168427541	168427548	chr2	168427370	168427567	ORR1D1	-	LTR	chr2	168269330	168269331	NM_001081134	Kcng1	-	-158211
chr2	168427561	168427568	chr2	168427370	168427567	ORR1D1	-	LTR	chr2	168269330	168269331	NM_001081134	Kcng1	-	-158231
chr2	169617713	169617720	.	.	.	.	.	.	chr2	169633645	169633646	NM_080455	Tshz2	+	15926
chr2	169617731	169617738	.	.	.	.	.	.	chr2	169633645	169633646	NM_080455	Tshz2	+	15908
chr2	169617749	169617756	.	.	.	.	.	.	chr2	169633645	169633646	NM_080455	Tshz2	+	15890
chr2	169617785	169617792	chr2	169617765	169617971	(CATAC)n	+	Simple_repeat	chr2	169633645	169633646	NM_080455	Tshz2	+	15854
chr2	169617803	169617810	chr2	169617765	169617971	(CATAC)n	+	Simple_repeat	chr2	169633645	169633646	NM_080455	Tshz2	+	15836
chr2	169617839	169617846	chr2	169617765	169617971	(CATAC)n	+	Simple_repeat	chr2	169633645	169633646	NM_080455	Tshz2	+	15800
chr2	169617893	169617900	chr2	169617765	169617971	(CATAC)n	+	Simple_repeat	chr2	169633645	169633646	NM_080455	Tshz2	+	15746
chr2	169617911	169617918	chr2	169617765	169617971	(CATAC)n	+	Simple_repeat	chr2	169633645	169633646	NM_080455	Tshz2	+	15728
chr2	169617947	169617954	chr2	169617765	169617971	(CATAC)n	+	Simple_repeat	chr2	169633645	169633646	NM_080455	Tshz2	+	15692
chr2	169617965	169617972	chr2	169617765	169617971	(CATAC)n	+	Simple_repeat	chr2	169633645	169633646	NM_080455	Tshz2	+	15674
chr2	169617983	169617990	.	.	.	.	.	.	chr2	169633645	169633646	NM_080455	Tshz2	+	15656
chr2	169618001	169618008	.	.	.	.	.	.	chr2	169633645	169633646	NM_080455	Tshz2	+	15638
chr2	169618019	169618026	.	.	.	.	.	.	chr2	169633645	169633646	NM_080455	Tshz2	+	15620
chr2	169618055	169618062	.	.	.	.	.	.	chr2	169633645	169633646	NM_080455	Tshz2	+	15584
chr2	169618073	169618080	.	.	.	.	.	.	chr2	169633645	169633646	NM_080455	Tshz2	+	15566
chr2	169618109	169618116	.	.	.	.	.	.	chr2	169633645	169633646	NM_080455	Tshz2	+	15530
chr2	169618127	169618134	.	.	.	.	.	.	chr2	169633645	169633646	NM_080455	Tshz2	+	15512
chr2	169618145	169618152	.	.	.	.	.	.	chr2	169633645	169633646	NM_080455	Tshz2	+	15494
chr2	169618181	169618188	.	.	.	.	.	.	chr2	169633645	169633646	NM_080455	Tshz2	+	15458
chr2	169618199	169618206	.	.	.	.	.	.	chr2	169633645	169633646	NM_080455	Tshz2	+	15440
chr2	169618217	169618224	.	.	.	.	.	.	chr2	169633645	169633646	NM_080455	Tshz2	+	15422
chr2	169618235	169618242	.	.	.	.	.	.	chr2	169633645	169633646	NM_080455	Tshz2	+	15404
chr2	169618253	169618260	.	.	.	.	.	.	chr2	169633645	169633646	NM_080455	Tshz2	+	15386
chr2	169618289	169618296	.	.	.	.	.	.	chr2	169633645	169633646	NM_080455	Tshz2	+	15350
chr2	169618307	169618314	.	.	.	.	.	.	chr2	169633645	169633646	NM_080455	Tshz2	+	15332
chr2	169618343	169618350	chr2	169618316	169618528	(CATAC)n	+	Simple_repeat	chr2	169633645	169633646	NM_080455	Tshz2	+	15296
chr2	169618361	169618368	chr2	169618316	169618528	(CATAC)n	+	Simple_repeat	chr2	169633645	169633646	NM_080455	Tshz2	+	15278
chr2	169618379	169618386	chr2	169618316	169618528	(CATAC)n	+	Simple_repeat	chr2	169633645	169633646	NM_080455	Tshz2	+	15260
chr2	169618397	169618404	chr2	169618316	169618528	(CATAC)n	+	Simple_repeat	chr2	169633645	169633646	NM_080455	Tshz2	+	15242
chr2	169618433	169618440	chr2	169618316	169618528	(CATAC)n	+	Simple_repeat	chr2	169633645	169633646	NM_080455	Tshz2	+	15206
chr2	169618469	169618476	chr2	169618316	169618528	(CATAC)n	+	Simple_repeat	chr2	169633645	169633646	NM_080455	Tshz2	+	15170
chr2	169618505	169618512	chr2	169618316	169618528	(CATAC)n	+	Simple_repeat	chr2	169633645	169633646	NM_080455	Tshz2	+	15134
chr2	169618541	169618548	chr2	169618510	169618684	(CTA)n	+	Simple_repeat	chr2	169633645	169633646	NM_080455	Tshz2	+	15098
chr2	169618559	169618566	chr2	169618510	169618684	(CTA)n	+	Simple_repeat	chr2	169633645	169633646	NM_080455	Tshz2	+	15080
chr2	169618595	169618602	chr2	169618510	169618684	(CTA)n	+	Simple_repeat	chr2	169633645	169633646	NM_080455	Tshz2	+	15044
chr2	169618613	169618620	chr2	169618510	169618684	(CTA)n	+	Simple_repeat	chr2	169633645	169633646	NM_080455	Tshz2	+	15026
chr2	169857162	169857169	chr2	169856888	169857266	ORR1A2	-	LTR	chr2	169963186	169963187	NR_131974	AY702102	-	106018
chr2	169857182	169857189	chr2	169856888	169857266	ORR1A2	-	LTR	chr2	169963186	169963187	NR_131974	AY702102	-	105998
chr2	169857202	169857209	chr2	169856888	169857266	ORR1A2	-	LTR	chr2	169963186	169963187	NR_131974	AY702102	-	105978
chr2	169857242	169857249	chr2	169856888	169857266	ORR1A2	-	LTR	chr2	169963186	169963187	NR_131974	AY702102	-	105938
chr2	169857262	169857269	chr2	169856888	169857266	ORR1A2	-	LTR	chr2	169963186	169963187	NR_131974	AY702102	-	105918
chr2	169857282	169857289	chr2	169857266	169857345	ORR1B2	-	LTR	chr2	169963186	169963187	NR_131974	AY702102	-	105898
chr2	169857322	169857329	chr2	169857266	169857345	ORR1B2	-	LTR	chr2	169963186	169963187	NR_131974	AY702102	-	105858
chr2	169857342	169857349	chr2	169857266	169857345	ORR1B2	-	LTR	chr2	169963186	169963187	NR_131974	AY702102	-	105838
chr2	169857362	169857369	chr2	169857346	169857428	ORR1A1	-	LTR	chr2	169963186	169963187	NR_131974	AY702102	-	105818
chr2	169857382	169857389	chr2	169857346	169857428	ORR1A1	-	LTR	chr2	169963186	169963187	NR_131974	AY702102	-	105798
chr2	169857422	169857429	chr2	169857346	169857428	ORR1A1	-	LTR	chr2	169963186	169963187	NR_131974	AY702102	-	105758
chr2	169857442	169857449	chr2	169857407	169857466	ORR1A1	-	LTR	chr2	169963186	169963187	NR_131974	AY702102	-	105738
chr2	169857522	169857529	chr2	169857457	169857574	ORR1A1	-	LTR	chr2	169963186	169963187	NR_131974	AY702102	-	105658
chr2	170257869	170257876	chr2	170257675	170257917	ORR1D1	-	LTR	chr2	170356360	170356361	NR_040610	Bcas1os2	+	98485
chr2	170257890	170257897	chr2	170257675	170257917	ORR1D1	-	LTR	chr2	170356360	170356361	NR_040610	Bcas1os2	+	98464
chr2	170257931	170257938	chr2	170257935	170258056	ORR1B1	-	LTR	chr2	170356360	170356361	NR_040610	Bcas1os2	+	98423
chr2	170257951	170257958	chr2	170257935	170258056	ORR1B1	-	LTR	chr2	170356360	170356361	NR_040610	Bcas1os2	+	98403
chr2	170257972	170257979	chr2	170257935	170258056	ORR1B1	-	LTR	chr2	170356360	170356361	NR_040610	Bcas1os2	+	98382
chr2	170257992	170257999	chr2	170257935	170258056	ORR1B1	-	LTR	chr2	170356360	170356361	NR_040610	Bcas1os2	+	98362
chr2	170258013	170258020	chr2	170257935	170258056	ORR1B1	-	LTR	chr2	170356360	170356361	NR_040610	Bcas1os2	+	98341
chr2	170258033	170258040	chr2	170257935	170258056	ORR1B1	-	LTR	chr2	170356360	170356361	NR_040610	Bcas1os2	+	98321
chr2	170258054	170258061	chr2	170257935	170258056	ORR1B1	-	LTR	chr2	170356360	170356361	NR_040610	Bcas1os2	+	98300
chr2	170258075	170258082	chr2	170258047	170258175	ORR1D1	-	LTR	chr2	170356360	170356361	NR_040610	Bcas1os2	+	98279
chr2	170633026	170633033	.	.	.	.	.	.	chr2	170602016	170602017	NR_027825	4930470P17Rik	-	-31010
chr2	170633079	170633086	.	.	.	.	.	.	chr2	170602016	170602017	NR_027825	4930470P17Rik	-	-31063
chr2	170633094	170633101	.	.	.	.	.	.	chr2	170602016	170602017	NR_027825	4930470P17Rik	-	-31078
chr2	170633161	170633168	.	.	.	.	.	.	chr2	170602016	170602017	NR_027825	4930470P17Rik	-	-31145
chr2	170633169	170633176	.	.	.	.	.	.	chr2	170602016	170602017	NR_027825	4930470P17Rik	-	-31153
chr2	170633314	170633321	.	.	.	.	.	.	chr2	170602016	170602017	NR_027825	4930470P17Rik	-	-31298
chr2	170633367	170633374	.	.	.	.	.	.	chr2	170602016	170602017	NR_027825	4930470P17Rik	-	-31351
chr2	170633382	170633389	.	.	.	.	.	.	chr2	170602016	170602017	NR_027825	4930470P17Rik	-	-31366
chr2	170633390	170633397	.	.	.	.	.	.	chr2	170602016	170602017	NR_027825	4930470P17Rik	-	-31374
chr2	170633405	170633412	.	.	.	.	.	.	chr2	170602016	170602017	NR_027825	4930470P17Rik	-	-31389
chr2	170633420	170633427	.	.	.	.	.	.	chr2	170602016	170602017	NR_027825	4930470P17Rik	-	-31404
chr2	170942287	170942294	chr2	170942024	170942399	ORR1A2	-	LTR	chr2	170731806	170731807	NM_001163686	Dok5	+	-210481
chr2	170942307	170942314	chr2	170942024	170942399	ORR1A2	-	LTR	chr2	170731806	170731807	NM_001163686	Dok5	+	-210501
chr2	170942347	170942354	chr2	170942024	170942399	ORR1A2	-	LTR	chr2	170731806	170731807	NM_001163686	Dok5	+	-210541
chr2	172715074	172715081	chr2	172714799	172715210	ORR1B1	-	LTR	chr2	172550990	172550991	NM_001159696	Tfap2c	+	-164084
chr2	172715094	172715101	chr2	172714799	172715210	ORR1B1	-	LTR	chr2	172550990	172550991	NM_001159696	Tfap2c	+	-164104
chr2	172715114	172715121	chr2	172714799	172715210	ORR1B1	-	LTR	chr2	172550990	172550991	NM_001159696	Tfap2c	+	-164124
chr2	173323039	173323046	chr2	173322994	173323115	ORR1A4	+	LTR	chr2	173276532	173276533	NM_022995	Pmepa1	-	-46507
chr2	173323059	173323066	chr2	173322994	173323115	ORR1A4	+	LTR	chr2	173276532	173276533	NM_022995	Pmepa1	-	-46527
chr2	173323079	173323086	chr2	173322994	173323115	ORR1A4	+	LTR	chr2	173276532	173276533	NM_022995	Pmepa1	-	-46547
chr2	173998877	173998884	chr2	173998606	173998923	ORR1B2	-	LTR	chr2	174077050	174077051	NM_001102423	Stx16	+	78167
chr2	173998897	173998904	chr2	173998606	173998923	ORR1B2	-	LTR	chr2	174077050	174077051	NM_001102423	Stx16	+	78147
chr2	173998917	173998924	chr2	173998606	173998923	ORR1B2	-	LTR	chr2	174077050	174077051	NM_001102423	Stx16	+	78127
chr2	173998937	173998944	chr2	173998925	173998961	ORR1B1	-	LTR	chr2	174077050	174077051	NM_001102423	Stx16	+	78107
chr2	173998957	173998964	chr2	173998925	173998961	ORR1B1	-	LTR	chr2	174077050	174077051	NM_001102423	Stx16	+	78087
chr2	173998977	173998984	chr2	173998941	173999020	ORR1B1	-	LTR	chr2	174077050	174077051	NM_001102423	Stx16	+	78067
chr2	173998997	173999004	chr2	173998941	173999020	ORR1B1	-	LTR	chr2	174077050	174077051	NM_001102423	Stx16	+	78047
chr2	173999017	173999024	chr2	173998941	173999020	ORR1B1	-	LTR	chr2	174077050	174077051	NM_001102423	Stx16	+	78027
chr2	173999037	173999044	chr2	173999021	173999161	ORR1B2	-	LTR	chr2	174077050	174077051	NM_001102423	Stx16	+	78007
chr2	173999057	173999064	chr2	173999021	173999161	ORR1B2	-	LTR	chr2	174077050	174077051	NM_001102423	Stx16	+	77987
chr2	173999077	173999084	chr2	173999021	173999161	ORR1B2	-	LTR	chr2	174077050	174077051	NM_001102423	Stx16	+	77967
chr2	173999157	173999164	chr2	173999021	173999161	ORR1B2	-	LTR	chr2	174077050	174077051	NM_001102423	Stx16	+	77887
chr2	179422699	179422706	chr2	179422657	179422769	ORR1B1	+	LTR	chr2	179414935	179414936	NM_026596	4930591A17Rik	+	-7764
chr2	179422738	179422745	chr2	179422657	179422769	ORR1B1	+	LTR	chr2	179414935	179414936	NM_026596	4930591A17Rik	+	-7803
chr2	179422776	179422783	chr2	179422776	179422857	ORR1A2	+	LTR	chr2	179414935	179414936	NM_026596	4930591A17Rik	+	-7841
chr2	179471976	179471983	.	.	.	.	.	.	chr2	179442430	179442431	NM_001316723	Cdh4	+	-29546
chr2	179472040	179472047	.	.	.	.	.	.	chr2	179442430	179442431	NM_001316723	Cdh4	+	-29610
chr3	10276332	10276339	.	.	.	.	.	.	chr3	10301182	10301183	NM_029310	Fabp12	-	24844
chr3	10276394	10276401	.	.	.	.	.	.	chr3	10301182	10301183	NM_029310	Fabp12	-	24782
chr3	10276456	10276463	.	.	.	.	.	.	chr3	10301182	10301183	NM_029310	Fabp12	-	24720
chr3	18910371	18910378	chr3	18910288	18910726	ORR1A3	+	LTR	chr3	19163064	19163065	NM_028840	Armc1	-	252687
chr3	18910421	18910428	chr3	18910288	18910726	ORR1A3	+	LTR	chr3	19163064	19163065	NM_028840	Armc1	-	252637
chr3	18910441	18910448	chr3	18910288	18910726	ORR1A3	+	LTR	chr3	19163064	19163065	NM_028840	Armc1	-	252617
chr3	27926463	27926470	chr3	27926203	27926587	ORR1B2	-	LTR	chr3	27938679	27938680	NM_001164056	Pld1	+	12210
chr3	27926503	27926510	chr3	27926203	27926587	ORR1B2	-	LTR	chr3	27938679	27938680	NM_001164056	Pld1	+	12170
chr3	27926523	27926530	chr3	27926203	27926587	ORR1B2	-	LTR	chr3	27938679	27938680	NM_001164056	Pld1	+	12150
chr3	28398974	28398981	chr3	28398707	28399024	ORR1B1	-	LTR	chr3	28419942	28419943	NR_130342	Mir466q	+	20962
chr3	28398994	28399001	chr3	28398707	28399024	ORR1B1	-	LTR	chr3	28419942	28419943	NR_130342	Mir466q	+	20942
chr3	28399053	28399060	chr3	28399021	28399107	ORR1B1	-	LTR	chr3	28419942	28419943	NR_130342	Mir466q	+	20883
chr3	32200501	32200508	chr3	32200255	32200612	ORR1A1	-	LTR	chr3	32365488	32365489	NR_027966	4930429B21Rik	+	164981
chr3	32200520	32200527	chr3	32200255	32200612	ORR1A1	-	LTR	chr3	32365488	32365489	NR_027966	4930429B21Rik	+	164962
chr3	32200540	32200547	chr3	32200255	32200612	ORR1A1	-	LTR	chr3	32365488	32365489	NR_027966	4930429B21Rik	+	164942
chr3	33939023	33939030	.	.	.	.	.	.	chr3	34020078	34020079	NM_001113188	Fxr1	+	81049
chr3	33939058	33939065	.	.	.	.	.	.	chr3	34020078	34020079	NM_001113188	Fxr1	+	81014
chr3	33939097	33939104	.	.	.	.	.	.	chr3	34020078	34020079	NM_001113188	Fxr1	+	80975
chr3	33939132	33939139	.	.	.	.	.	.	chr3	34020078	34020079	NM_001113188	Fxr1	+	80940
chr3	33939171	33939178	.	.	.	.	.	.	chr3	34020078	34020079	NM_001113188	Fxr1	+	80901
chr3	33939206	33939213	.	.	.	.	.	.	chr3	34020078	34020079	NM_001113188	Fxr1	+	80866
chr3	33939241	33939248	.	.	.	.	.	.	chr3	34020078	34020079	NM_001113188	Fxr1	+	80831
chr3	33939276	33939283	.	.	.	.	.	.	chr3	34020078	34020079	NM_001113188	Fxr1	+	80796
chr3	33939315	33939322	.	.	.	.	.	.	chr3	34020078	34020079	NM_001113188	Fxr1	+	80757
chr3	33939391	33939398	.	.	.	.	.	.	chr3	34020078	34020079	NM_001113188	Fxr1	+	80681
chr3	33939430	33939437	.	.	.	.	.	.	chr3	34020078	34020079	NM_001113188	Fxr1	+	80642
chr3	33939467	33939474	.	.	.	.	.	.	chr3	34020078	34020079	NM_001113188	Fxr1	+	80605
chr3	33939855	33939862	.	.	.	.	.	.	chr3	34020078	34020079	NM_001113188	Fxr1	+	80217
chr3	33939892	33939899	.	.	.	.	.	.	chr3	34020078	34020079	NM_001113188	Fxr1	+	80180
chr3	33939968	33939975	.	.	.	.	.	.	chr3	34020078	34020079	NM_001113188	Fxr1	+	80104
chr3	48379959	48379966	.	.	.	.	.	.	chr3	48609099	48609100	NR_003617	1700018B24Rik	-	229134
chr3	48379968	48379975	.	.	.	.	.	.	chr3	48609099	48609100	NR_003617	1700018B24Rik	-	229125
chr3	48379977	48379984	.	.	.	.	.	.	chr3	48609099	48609100	NR_003617	1700018B24Rik	-	229116
chr3	53530859	53530866	.	.	.	.	.	.	chr3	53488792	53488793	NM_153156	Stoml3	+	-42067
chr3	53530881	53530888	.	.	.	.	.	.	chr3	53488792	53488793	NM_153156	Stoml3	+	-42089
chr3	53530903	53530910	.	.	.	.	.	.	chr3	53488792	53488793	NM_153156	Stoml3	+	-42111
chr3	53530926	53530933	.	.	.	.	.	.	chr3	53488792	53488793	NM_153156	Stoml3	+	-42134
chr3	53530949	53530956	.	.	.	.	.	.	chr3	53488792	53488793	NM_153156	Stoml3	+	-42157
chr3	53530972	53530979	.	.	.	.	.	.	chr3	53488792	53488793	NM_153156	Stoml3	+	-42180
chr3	53530995	53531002	.	.	.	.	.	.	chr3	53488792	53488793	NM_153156	Stoml3	+	-42203
chr3	53531017	53531024	.	.	.	.	.	.	chr3	53488792	53488793	NM_153156	Stoml3	+	-42225
chr3	53531040	53531047	.	.	.	.	.	.	chr3	53488792	53488793	NM_153156	Stoml3	+	-42248
chr3	53531085	53531092	.	.	.	.	.	.	chr3	53488792	53488793	NM_153156	Stoml3	+	-42293
chr3	53531107	53531114	.	.	.	.	.	.	chr3	53488792	53488793	NM_153156	Stoml3	+	-42315
chr3	53531129	53531136	.	.	.	.	.	.	chr3	53488792	53488793	NM_153156	Stoml3	+	-42337
chr3	53531152	53531159	.	.	.	.	.	.	chr3	53488792	53488793	NM_153156	Stoml3	+	-42360
chr3	53531197	53531204	.	.	.	.	.	.	chr3	53488792	53488793	NM_153156	Stoml3	+	-42405
chr3	53531219	53531226	.	.	.	.	.	.	chr3	53488792	53488793	NM_153156	Stoml3	+	-42427
chr3	53531241	53531248	.	.	.	.	.	.	chr3	53488792	53488793	NM_153156	Stoml3	+	-42449
chr3	53531263	53531270	.	.	.	.	.	.	chr3	53488792	53488793	NM_153156	Stoml3	+	-42471
chr3	53531285	53531292	.	.	.	.	.	.	chr3	53488792	53488793	NM_153156	Stoml3	+	-42493
chr3	53531308	53531315	.	.	.	.	.	.	chr3	53488792	53488793	NM_153156	Stoml3	+	-42516
chr3	53531331	53531338	.	.	.	.	.	.	chr3	53488792	53488793	NM_153156	Stoml3	+	-42539
chr3	53531353	53531360	.	.	.	.	.	.	chr3	53488792	53488793	NM_153156	Stoml3	+	-42561
chr3	53531376	53531383	.	.	.	.	.	.	chr3	53488792	53488793	NM_153156	Stoml3	+	-42584
chr3	53531399	53531406	.	.	.	.	.	.	chr3	53488792	53488793	NM_153156	Stoml3	+	-42607
chr3	53531443	53531450	.	.	.	.	.	.	chr3	53488792	53488793	NM_153156	Stoml3	+	-42651
chr3	53531489	53531496	.	.	.	.	.	.	chr3	53488792	53488793	NM_153156	Stoml3	+	-42697
chr3	53531511	53531518	.	.	.	.	.	.	chr3	53488792	53488793	NM_153156	Stoml3	+	-42719
chr3	53531556	53531563	.	.	.	.	.	.	chr3	53488792	53488793	NM_153156	Stoml3	+	-42764
chr3	53531578	53531585	.	.	.	.	.	.	chr3	53488792	53488793	NM_153156	Stoml3	+	-42786
chr3	53531601	53531608	.	.	.	.	.	.	chr3	53488792	53488793	NM_153156	Stoml3	+	-42809
chr3	53531623	53531630	.	.	.	.	.	.	chr3	53488792	53488793	NM_153156	Stoml3	+	-42831
chr3	53531645	53531652	.	.	.	.	.	.	chr3	53488792	53488793	NM_153156	Stoml3	+	-42853
chr3	53531667	53531674	.	.	.	.	.	.	chr3	53488792	53488793	NM_153156	Stoml3	+	-42875
chr3	53531690	53531697	.	.	.	.	.	.	chr3	53488792	53488793	NM_153156	Stoml3	+	-42898
chr3	53531713	53531720	.	.	.	.	.	.	chr3	53488792	53488793	NM_153156	Stoml3	+	-42921
chr3	53531735	53531742	.	.	.	.	.	.	chr3	53488792	53488793	NM_153156	Stoml3	+	-42943
chr3	53531779	53531786	.	.	.	.	.	.	chr3	53488792	53488793	NM_153156	Stoml3	+	-42987
chr3	53531802	53531809	.	.	.	.	.	.	chr3	53488792	53488793	NM_153156	Stoml3	+	-43010
chr3	53531825	53531832	.	.	.	.	.	.	chr3	53488792	53488793	NM_153156	Stoml3	+	-43033
chr3	53531870	53531877	.	.	.	.	.	.	chr3	53488792	53488793	NM_153156	Stoml3	+	-43078
chr3	53531893	53531900	.	.	.	.	.	.	chr3	53488792	53488793	NM_153156	Stoml3	+	-43101
chr3	53531937	53531944	.	.	.	.	.	.	chr3	53488792	53488793	NM_153156	Stoml3	+	-43145
chr3	53531959	53531966	.	.	.	.	.	.	chr3	53488792	53488793	NM_153156	Stoml3	+	-43167
chr3	53532001	53532008	.	.	.	.	.	.	chr3	53488792	53488793	NM_153156	Stoml3	+	-43209
chr3	53532024	53532031	.	.	.	.	.	.	chr3	53488792	53488793	NM_153156	Stoml3	+	-43232
chr3	53532047	53532054	.	.	.	.	.	.	chr3	53488792	53488793	NM_153156	Stoml3	+	-43255
chr3	53532120	53532127	.	.	.	.	.	.	chr3	53488792	53488793	NM_153156	Stoml3	+	-43328
chr3	54048126	54048133	chr3	54047853	54048258	ORR1A2	-	LTR	chr3	54156056	54156057	NM_001253682	Trpc4	+	107924
chr3	54048146	54048153	chr3	54047853	54048258	ORR1A2	-	LTR	chr3	54156056	54156057	NM_001253682	Trpc4	+	107904
chr3	54048166	54048173	chr3	54047853	54048258	ORR1A2	-	LTR	chr3	54156056	54156057	NM_001253682	Trpc4	+	107884
chr3	54048186	54048193	chr3	54047853	54048258	ORR1A2	-	LTR	chr3	54156056	54156057	NM_001253682	Trpc4	+	107864
chr3	54048206	54048213	chr3	54047853	54048258	ORR1A2	-	LTR	chr3	54156056	54156057	NM_001253682	Trpc4	+	107844
chr3	54923256	54923263	chr3	54923211	54923318	ORR1A1	+	LTR	chr3	54915886	54915887	NM_177854	Sertm1	-	-7370
chr3	54923296	54923303	chr3	54923211	54923318	ORR1A1	+	LTR	chr3	54915886	54915887	NM_177854	Sertm1	-	-7410
chr3	54923316	54923323	chr3	54923211	54923318	ORR1A1	+	LTR	chr3	54915886	54915887	NM_177854	Sertm1	-	-7430
chr3	54923356	54923363	chr3	54923318	54923374	ORR1A1	+	LTR	chr3	54915886	54915887	NM_177854	Sertm1	-	-7470
chr3	54923396	54923403	chr3	54923396	54923696	ORR1A2	+	LTR	chr3	54915886	54915887	NM_177854	Sertm1	-	-7510
chr3	54923416	54923423	chr3	54923396	54923696	ORR1A2	+	LTR	chr3	54915886	54915887	NM_177854	Sertm1	-	-7530
chr3	58876846	58876853	chr3	58876800	58877147	ORR1A1	+	LTR	chr3	58885211	58885212	NM_153384	Clrn1	-	8359
chr3	66329953	66329960	chr3	66329907	66330275	ORR1A4	+	LTR	chr3	66296836	66296837	NM_145820	Veph1	-	-33117
chr3	66329973	66329980	chr3	66329907	66330275	ORR1A4	+	LTR	chr3	66296836	66296837	NM_145820	Veph1	-	-33137
chr3	66329993	66330000	chr3	66329907	66330275	ORR1A4	+	LTR	chr3	66296836	66296837	NM_145820	Veph1	-	-33157
chr3	68659442	68659449	chr3	68659376	68659484	ORR1A2	+	LTR	chr3	68690643	68690644	NM_001159424	Il12a	+	31195
chr3	68659462	68659469	chr3	68659376	68659484	ORR1A2	+	LTR	chr3	68690643	68690644	NM_001159424	Il12a	+	31175
chr3	68659482	68659489	chr3	68659376	68659484	ORR1A2	+	LTR	chr3	68690643	68690644	NM_001159424	Il12a	+	31155
chr3	68659502	68659509	chr3	68659485	68659524	ORR1A2	+	LTR	chr3	68690643	68690644	NM_001159424	Il12a	+	31135
chr3	68659542	68659549	chr3	68659524	68659862	ORR1A2	+	LTR	chr3	68690643	68690644	NM_001159424	Il12a	+	31095
chr3	68659562	68659569	chr3	68659524	68659862	ORR1A2	+	LTR	chr3	68690643	68690644	NM_001159424	Il12a	+	31075
chr3	68659582	68659589	chr3	68659524	68659862	ORR1A2	+	LTR	chr3	68690643	68690644	NM_001159424	Il12a	+	31055
chr3	79687377	79687384	chr3	79687298	79687666	ORR1C2	+	LTR	chr3	79737793	79737794	NM_212452	Rxfp1	-	50410
chr3	79687397	79687404	chr3	79687298	79687666	ORR1C2	+	LTR	chr3	79737793	79737794	NM_212452	Rxfp1	-	50390
chr3	79687417	79687424	chr3	79687298	79687666	ORR1C2	+	LTR	chr3	79737793	79737794	NM_212452	Rxfp1	-	50370
chr3	97196536	97196543	chr3	97196277	97196659	ORR1B2	-	LTR	chr3	97227363	97227364	NM_029933	Bcl9	-	30821
chr3	97196556	97196563	chr3	97196277	97196659	ORR1B2	-	LTR	chr3	97227363	97227364	NM_029933	Bcl9	-	30801
chr3	97196576	97196583	chr3	97196277	97196659	ORR1B2	-	LTR	chr3	97227363	97227364	NM_029933	Bcl9	-	30781
chr3	97196596	97196603	chr3	97196277	97196659	ORR1B2	-	LTR	chr3	97227363	97227364	NM_029933	Bcl9	-	30761
chr3	100457964	100457971	chr3	100457683	100458069	ORR1B1	-	LTR	chr3	100489191	100489192	NM_001142952	Fam46c	-	31221
chr3	100457984	100457991	chr3	100457683	100458069	ORR1B1	-	LTR	chr3	100489191	100489192	NM_001142952	Fam46c	-	31201
chr3	100458047	100458054	chr3	100457683	100458069	ORR1B1	-	LTR	chr3	100489191	100489192	NM_001142952	Fam46c	-	31138
chr3	103689122	103689129	chr3	103688837	103689313	ORR1B1	-	LTR	chr3	103646067	103646068	NM_174875	Atg4a	-	-43055
chr3	103689199	103689206	chr3	103688837	103689313	ORR1B1	-	LTR	chr3	103646067	103646068	NM_174875	Atg4a	-	-43132
chr3	103689219	103689226	chr3	103688837	103689313	ORR1B1	-	LTR	chr3	103646067	103646068	NM_174875	Atg4a	-	-43152
chr3	107224505	107224512	chr3	107224389	107224844	ORR1C2	+	LTR	chr3	107221731	107221732	NM_001111143	Cym	-	-2774
chr3	107224525	107224532	chr3	107224389	107224844	ORR1C2	+	LTR	chr3	107221731	107221732	NM_001111143	Cym	-	-2794
chr3	107224545	107224552	chr3	107224389	107224844	ORR1C2	+	LTR	chr3	107221731	107221732	NM_001111143	Cym	-	-2814
chr3	107224565	107224572	chr3	107224389	107224844	ORR1C2	+	LTR	chr3	107221731	107221732	NM_001111143	Cym	-	-2834
chr3	112330502	112330509	chr3	112330193	112330590	ORR1B1	-	LTR	chr3	111881902	111881903	NR_045362	Gm6602	+	-448600
chr3	112330522	112330529	chr3	112330193	112330590	ORR1B1	-	LTR	chr3	111881902	111881903	NR_045362	Gm6602	+	-448620
chr3	112330542	112330549	chr3	112330193	112330590	ORR1B1	-	LTR	chr3	111881902	111881903	NR_045362	Gm6602	+	-448640
chr3	117118837	117118844	.	.	.	.	.	.	chr3	117077764	117077765	NR_038029	1700061I17Rik	-	-41073
chr3	117118886	117118893	.	.	.	.	.	.	chr3	117077764	117077765	NR_038029	1700061I17Rik	-	-41122
chr3	117118935	117118942	.	.	.	.	.	.	chr3	117077764	117077765	NR_038029	1700061I17Rik	-	-41171
chr3	117118984	117118991	.	.	.	.	.	.	chr3	117077764	117077765	NR_038029	1700061I17Rik	-	-41220
chr3	117119033	117119040	.	.	.	.	.	.	chr3	117077764	117077765	NR_038029	1700061I17Rik	-	-41269
chr3	117119082	117119089	.	.	.	.	.	.	chr3	117077764	117077765	NR_038029	1700061I17Rik	-	-41318
chr3	117119131	117119138	.	.	.	.	.	.	chr3	117077764	117077765	NR_038029	1700061I17Rik	-	-41367
chr3	117119180	117119187	.	.	.	.	.	.	chr3	117077764	117077765	NR_038029	1700061I17Rik	-	-41416
chr3	117119229	117119236	.	.	.	.	.	.	chr3	117077764	117077765	NR_038029	1700061I17Rik	-	-41465
chr3	122640452	122640459	chr3	122640206	122640572	ORR1B1	-	LTR	chr3	122619713	122619714	NM_001114665	Fnbp1l	-	-20739
chr3	122640489	122640496	chr3	122640206	122640572	ORR1B1	-	LTR	chr3	122619713	122619714	NM_001114665	Fnbp1l	-	-20776
chr3	122640551	122640558	chr3	122640206	122640572	ORR1B1	-	LTR	chr3	122619713	122619714	NM_001114665	Fnbp1l	-	-20838
chr3	123218810	123218817	chr3	123218712	123219119	ORR1B1	+	LTR	chr3	123236148	123236149	NM_080451	Synpo2	-	17332
chr3	123218830	123218837	chr3	123218712	123219119	ORR1B1	+	LTR	chr3	123236148	123236149	NM_080451	Synpo2	-	17312
chr3	123218850	123218857	chr3	123218712	123219119	ORR1B1	+	LTR	chr3	123236148	123236149	NM_080451	Synpo2	-	17292
chr3	127254330	127254337	chr3	127254064	127254503	ORR1C1	-	LTR	chr3	127161304	127161305	NR_105029	LOC100862268	+	-93026
chr3	127254350	127254357	chr3	127254064	127254503	ORR1C1	-	LTR	chr3	127161304	127161305	NR_105029	LOC100862268	+	-93046
chr3	127254370	127254377	chr3	127254064	127254503	ORR1C1	-	LTR	chr3	127161304	127161305	NR_105029	LOC100862268	+	-93066
chr3	127254390	127254397	chr3	127254064	127254503	ORR1C1	-	LTR	chr3	127161304	127161305	NR_105029	LOC100862268	+	-93086
chr3	129267621	129267628	chr3	129267420	129267816	ORR1D2	-	LTR	chr3	129213931	129213932	NM_001042502	Pitx2	+	-53690
chr3	129267641	129267648	chr3	129267420	129267816	ORR1D2	-	LTR	chr3	129213931	129213932	NM_001042502	Pitx2	+	-53710
chr3	129267661	129267668	chr3	129267420	129267816	ORR1D2	-	LTR	chr3	129213931	129213932	NM_001042502	Pitx2	+	-53730
chr3	129267681	129267688	chr3	129267420	129267816	ORR1D2	-	LTR	chr3	129213931	129213932	NM_001042502	Pitx2	+	-53750
chr3	129267701	129267708	chr3	129267420	129267816	ORR1D2	-	LTR	chr3	129213931	129213932	NM_001042502	Pitx2	+	-53770
chr3	129267721	129267728	chr3	129267420	129267816	ORR1D2	-	LTR	chr3	129213931	129213932	NM_001042502	Pitx2	+	-53790
chr3	129934896	129934903	chr3	129934808	129934968	ORR1D1	+	LTR	chr3	129901414	129901415	NM_009811	Casp6	+	-33482
chr3	129934916	129934923	chr3	129934808	129934968	ORR1D1	+	LTR	chr3	129901414	129901415	NM_009811	Casp6	+	-33502
chr3	129934936	129934943	chr3	129934808	129934968	ORR1D1	+	LTR	chr3	129901414	129901415	NM_009811	Casp6	+	-33522
chr3	129934956	129934963	chr3	129934808	129934968	ORR1D1	+	LTR	chr3	129901414	129901415	NM_009811	Casp6	+	-33542
chr3	129934976	129934983	.	.	.	.	.	.	chr3	129901414	129901415	NM_009811	Casp6	+	-33562
chr3	129934996	129935003	chr3	129934996	129935172	ORR1C2	+	LTR	chr3	129901414	129901415	NM_009811	Casp6	+	-33582
chr3	129935016	129935023	chr3	129934996	129935172	ORR1C2	+	LTR	chr3	129901414	129901415	NM_009811	Casp6	+	-33602
chr3	129935036	129935043	chr3	129934996	129935172	ORR1C2	+	LTR	chr3	129901414	129901415	NM_009811	Casp6	+	-33622
chr3	130605835	130605842	chr3	130605721	130605865	ORR1D1	+	LTR	chr3	130617447	130617448	NM_001163587	Etnppl	+	11606
chr3	130605855	130605862	chr3	130605721	130605865	ORR1D1	+	LTR	chr3	130617447	130617448	NM_001163587	Etnppl	+	11586
chr3	130605875	130605882	chr3	130605851	130606155	ORR1D1	+	LTR	chr3	130617447	130617448	NM_001163587	Etnppl	+	11566
chr3	130789514	130789521	chr3	130789432	130789912	ORR1B2	+	LTR	chr3	130730397	130730398	NM_001005859	Rpl34	-	-59117
chr3	130789534	130789541	chr3	130789432	130789912	ORR1B2	+	LTR	chr3	130730397	130730398	NM_001005859	Rpl34	-	-59137
chr3	130789554	130789561	chr3	130789432	130789912	ORR1B2	+	LTR	chr3	130730397	130730398	NM_001005859	Rpl34	-	-59157
chr3	130789574	130789581	chr3	130789432	130789912	ORR1B2	+	LTR	chr3	130730397	130730398	NM_001005859	Rpl34	-	-59177
chr3	135372912	135372919	chr3	135372894	135372973	(CACCG)n	+	Simple_repeat	chr3	135348036	135348037	NM_028946	Slc9b1	+	-24876
chr3	135372923	135372930	chr3	135372894	135372973	(CACCG)n	+	Simple_repeat	chr3	135348036	135348037	NM_028946	Slc9b1	+	-24887
[truncated: 1,501 more rows]
