# Supplementary material for: LTRs of Endogenous Retroviruses as a Source of Tbx6 Binding Sites
Source: Front Chem. 2017 Jun 15;5:34. doi: 10.3389/fchem.2017.00034 (PMC5471307; doi:10.3389/fchem.2017.00034)
Supplement: Supplementary file 2 [file Table2.XLSX]

## Sheet: Sheet1
Supplementary Table 2, list of human TBX6 binding motif & their associated repeat sequence and closest genes

## Sheet: Table S2.txt
chromosome (TBX6 binding motif)	chromosome start site(TBXx6 binding motif)	chromosome end site(TBX6 binding motif)	strand (TBX6 binding motif)	chromosome (Repeatmasker)	chromosome start site(Repeatmasker)	chromosome end site(Repeatmasker)	name (Repeatmasker)	strand (Repeatmasker)
chr1	857039	857047	-
chr1	857066	857074	-
chr1	857109	857117	-
chr1	1540973	1540780	-	chr1	1540759	1540980	(GTGTG)n	+
chr1	1540973	1540780	-	chr1	1540759	1540980	(GTGTG)n	+
chr1	1540993	1540800	-	chr1	1540759	1540980	(GTGTG)n	+
chr1	1540993	1541001	-
chr1	1541013	1540820	-	chr1	1540759	1540980	(GTGTG)n	+
chr1	1541053	1540860	-	chr1	1540759	1540980	(GTGTG)n	+
chr1	1541053	1540860	-	chr1	1540759	1540980	(GTGTG)n	+
chr1	1541073	1540880	-	chr1	1540759	1540980	(GTGTG)n	+
chr1	1541113	1540920	-	chr1	1541017	1541180	(GGCTG)n	+
chr1	1541138	1540945	-	chr1	1541017	1541180	(GGCTG)n	+
chr1	1541158	1540965	-	chr1	1541017	1541180	(GGCTG)n	+
chr1	1541178	1540985	-	chr1	1541017	1541180	(GGCTG)n	+
chr1	1541183	1541191	-
chr1	1541198	1541005	-	chr1	1541017	1541180	(GGCTG)n	+
chr1	1541218	1541025	-	chr1	1541017	1541180	(GGCTG)n	+
chr1	1541263	1541070	-	chr1	1541017	1541180	(GGCTG)n	+
chr1	1541548	1541556	-
chr1	1541548	1541556	-
chr1	1541588	1541596	-
chr1	1541588	1541596	-
chr1	1541628	1541435	-	chr1	1541372	1541545	(GGCTG)n	+
chr1	1541708	1541515	-	chr1	1541597	1541730	(GGCTG)n	+
chr1	1541728	1541535	-	chr1	1541597	1541730	(GGCTG)n	+
chr1	1541733	1541741	-
chr1	1541748	1541555	-	chr1	1541597	1541730	(GGCTG)n	+
chr1	1541753	1541761	-
chr1	1541773	1541580	-	chr1	1541597	1541730	(GGCTG)n	+
chr1	1541793	1541600	-	chr1	1541597	1541730	(GGCTG)n	+
chr1	1541813	1541620	-	chr1	1541597	1541730	(GGCTG)n	+
chr1	1541873	1541680	-	chr1	1541777	1541925	(GGCTG)n	+
chr1	1967470	1967478	+
chr1	1967490	1967498	+
chr1	1967508	1967516	+
chr1	1967586	1967594	+
chr1	2686089	2686097	+
chr1	2693832	2693840	+
chr1	2693873	2693881	+
chr1	2693915	2693923	+
chr1	2693956	2693964	+
chr1	5997213	5997221	+
chr1	10024326	10024133	-	chr1	10023941	10024249	AluSz6	-
chr1	10024381	10024188	+	chr1	10024266	10024620	AluJo	+
chr1	10412180	10412188	-
chr1	10412241	10412249	-
chr1	10412301	10412309	-
chr1	14747483	14747290	+	chr1	14746023	14747581	LTR12C	-
chr1	14747483	14747290	+	chr1	14746023	14747581	LTR12C	-
chr1	14747496	14747303	+	chr1	14746023	14747581	LTR12C	-
chr1	14747496	14747303	+	chr1	14746023	14747581	LTR12C	-
chr1	14747509	14747316	+	chr1	14746023	14747581	LTR12C	-
chr1	14747509	14747316	+	chr1	14746023	14747581	LTR12C	-
chr1	16273892	16273900	-
chr1	16273992	16274000	-
chr1	16459140	16458947	-	chr1	16458979	16459152	G-rich	+
chr1	16459161	16458968	-	chr1	16458979	16459152	G-rich	+
chr1	16459194	16459001	-	chr1	16458979	16459152	G-rich	+
chr1	18002030	18001837	-	chr1	18001932	18002112	(TG)n	+
chr1	18002042	18001849	-	chr1	18001932	18002112	(TG)n	+
chr1	18002054	18001861	-	chr1	18001932	18002112	(TG)n	+
chr1	18002162	18002170	-
chr1	18002166	18001973	-	chr1	18001932	18002112	(TG)n	+
chr1	18002166	18001973	-	chr1	18001932	18002112	(TG)n	+
chr1	18002190	18001997	-	chr1	18001932	18002112	(TG)n	+
chr1	18002319	18002126	-	chr1	18002211	18002381	(TG)n	+
chr1	18002411	18002218	-	chr1	18002211	18002381	(TG)n	+
chr1	18002435	18002242	-	chr1	18002211	18002381	(TG)n	+
chr1	18002447	18002254	-	chr1	18002211	18002381	(TG)n	+
chr1	18002459	18002266	-	chr1	18002211	18002381	(TG)n	+
chr1	18002669	18002677	-
chr1	18002805	18002612	-	chr1	18002706	18002962	G-rich	+
chr1	18002853	18002660	-	chr1	18002706	18002962	G-rich	+
chr1	18002877	18002684	-	chr1	18002706	18002962	G-rich	+
chr1	18002900	18002707	-	chr1	18002706	18002962	G-rich	+
chr1	18002948	18002755	-	chr1	18002706	18002962	G-rich	+
chr1	18002960	18002767	-	chr1	18002706	18002962	G-rich	+
chr1	18002983	18002790	-	chr1	18002706	18002962	G-rich	+
chr1	18003031	18002838	-	chr1	18002706	18002962	G-rich	+
chr1	18003043	18002850	-	chr1	18002706	18002962	G-rich	+
chr1	24671451	24671459	+
chr1	24671451	24671459	+
chr1	24671468	24671476	+
chr1	24671468	24671476	+
chr1	24671485	24671493	+
chr1	24671485	24671493	+
chr1	24671502	24671510	+
chr1	24671536	24671544	+
chr1	24671536	24671544	+
chr1	24671552	24671560	+
chr1	24671552	24671560	+
chr1	24671585	24671593	+
chr1	24671585	24671593	+
chr1	24671618	24671626	+
chr1	24671618	24671626	+
chr1	24671652	24671660	+
chr1	24671652	24671660	+
chr1	24671703	24671711	+
chr1	24671703	24671711	+
chr1	24671719	24671727	+
chr1	24671719	24671727	+
chr1	24671736	24671744	+
chr1	24671736	24671744	+
chr1	24671753	24671761	+
chr1	24671753	24671761	+
chr1	24671769	24671777	+
chr1	24671769	24671777	+
chr1	24671786	24671794	+
chr1	24679035	24679043	-
chr1	24679045	24679053	-
chr1	24679070	24679078	-
chr1	41994581	41994388	+	chr1	41993654	41994488	C-rich	+
chr1	41994581	41994388	+	chr1	41993654	41994488	C-rich	+
chr1	41994653	41994460	+	chr1	41994507	41994688	C-rich	+
chr1	41994679	41994486	+	chr1	41994507	41994688	C-rich	+
chr1	43888998	43889006	-
chr1	43888998	43889006	-
chr1	43889040	43889048	-
chr1	43889040	43889048	-
chr1	43889181	43888988	-	chr1	43889081	43889308	(GTGTG)n	+
chr1	43889181	43888988	-	chr1	43889081	43889308	(GTGTG)n	+
chr1	43889222	43889029	-	chr1	43889081	43889308	(GTGTG)n	+
chr1	43889222	43889029	-	chr1	43889081	43889308	(GTGTG)n	+
chr1	43889252	43889059	-	chr1	43889081	43889308	(GTGTG)n	+
chr1	43889252	43889059	-	chr1	43889081	43889308	(GTGTG)n	+
chr1	43889294	43889101	-	chr1	43889081	43889308	(GTGTG)n	+
chr1	43889294	43889101	-	chr1	43889081	43889308	(GTGTG)n	+
chr1	43889319	43889327	-
chr1	43889319	43889327	-
chr1	43889336	43889143	-	chr1	43889081	43889308	(GTGTG)n	+
chr1	43889336	43889143	-	chr1	43889081	43889308	(GTGTG)n	+
chr1	43889378	43889185	-	chr1	43889081	43889308	(GTGTG)n	+
chr1	43889378	43889185	-	chr1	43889081	43889308	(GTGTG)n	+
chr1	43889403	43889411	-
chr1	43889403	43889411	-
chr1	43889445	43889453	-
chr1	43889445	43889453	-
chr1	43889696	43889704	-
chr1	43889696	43889704	-
chr1	43889738	43889746	-
chr1	43889738	43889746	-
chr1	43889780	43889788	-
chr1	43889780	43889788	-
chr1	43889822	43889830	-
chr1	43889822	43889830	-
chr1	45078763	45078771	+
chr1	49139775	49139783	+
chr1	49139785	49139793	+
chr1	49139804	49139812	+
chr1	51195455	51195262	-	chr1	51195139	51195373	AluSx	-
chr1	51195528	51195335	+	chr1	51195412	51195705	AluSc	+
chr1	51377120	51376927	-	chr1	51376762	51377042	AluSz	-
chr1	51377201	51377008	+	chr1	51377085	51377376	AluSz	+
chr1	53811430	53811438	+
chr1	53811454	53811462	+
chr1	53811578	53811385	+	chr1	53811468	53811518	L2b	+
chr1	57773415	57773423	+
chr1	91525904	91525711	+	chr1	91525771	91526186	MLT1D	+
chr1	91525904	91525711	+	chr1	91525771	91526186	MLT1D	+
chr1	119743457	119743264	-	chr1	119743194	119744597	L1PA7	+
chr1	119743457	119743264	-	chr1	119743194	119744597	L1PA7	+
chr1	119743495	119743302	-	chr1	119743194	119744597	L1PA7	+
chr1	119743495	119743302	-	chr1	119743194	119744597	L1PA7	+
chr1	119743516	119743323	+	chr1	119743194	119744597	L1PA7	+
chr1	119743516	119743323	+	chr1	119743194	119744597	L1PA7	+
chr1	162797221	162797028	+	chr1	162797106	162797413	AluSz	+
chr1	181411380	181411388	-
chr1	181411439	181411447	-
chr1	181411453	181411461	-
chr1	181411481	181411489	-
chr1	181411496	181411504	-
chr1	181411526	181411534	-
chr1	181703769	181703777	+
chr1	181703794	181703601	+	chr1	181703528	181703709	(CCCTAA)n	+
chr1	181703944	181703751	+	chr1	181703801	181703984	(CCCCAA)n	+
chr1	181704019	181703826	+	chr1	181703801	181703984	(CCCCAA)n	+
chr1	182336679	182336687	-
chr1	202053350	202053157	-	chr1	202052962	202053273	AluSq2	-
chr1	217697300	217697107	+	chr1	217696517	217698243	SVA_D	-
chr1	217697349	217697156	+	chr1	217696517	217698243	SVA_D	-
chr1	217697398	217697205	+	chr1	217696517	217698243	SVA_D	-
chr1	236324702	236324710	+
chr1	236324740	236324748	+
chr1	236324765	236324773	+
chr1	236324784	236324792	+
chr1	236324807	236324815	+
chr1	236324845	236324853	+
chr1	236327171	236327179	+
chr1	236327199	236327207	+
chr1	236327256	236327264	+
chr1	236327294	236327302	+
chr1	236327352	236327360	+
chr1	236327352	236327360	+
chr1	236327372	236327380	+
chr10	482533	482541	+
chr10	482592	482600	+
chr10	482652	482660	+
chr10	482711	482719	+
chr10	482770	482778	+
chr10	482829	482837	+
chr10	482888	482896	+
chr10	482948	482956	+
chr10	483007	483015	+
chr10	483066	483074	+
chr10	483066	483074	+
chr10	483121	483129	+
chr10	483180	483188	+
chr10	483239	483247	+
chr10	483295	483303	+
chr10	483350	483358	+
chr10	552791	552799	-
chr10	552830	552838	-
chr10	552873	552881	-
chr10	552959	552967	-
chr10	1255338	1255145	+	chr10	1255187	1255365	(CACCAT)n	+
chr10	1255370	1255378	+
chr10	1255410	1255217	+	chr10	1255187	1255365	(CACCAT)n	+
chr10	1514595	1514603	-
chr10	2067141	2067149	-
chr10	2067182	2067190	-
chr10	2067223	2067231	-
chr10	2067264	2067272	-
chr10	2067305	2067313	-
chr10	2555508	2555516	-
chr10	2555508	2555516	-
chr10	2555586	2555594	-
chr10	2555586	2555594	-
chr10	2563270	2563278	+
chr10	2563270	2563278	+
chr10	2563298	2563306	+
chr10	2563326	2563334	+
chr10	2563326	2563334	+
chr10	2563354	2563362	+
chr10	2563354	2563362	+
chr10	2563382	2563390	+
chr10	2563382	2563390	+
chr10	2563410	2563418	+
chr10	2563466	2563474	+
chr10	2563494	2563502	+
chr10	2563522	2563530	+
chr10	2563577	2563585	+
chr10	2563599	2563607	+
chr10	2563627	2563635	+
chr10	2563655	2563663	+
chr10	2563677	2563685	+
chr10	2563699	2563707	+
chr10	2563727	2563735	+
chr10	2563755	2563763	+
chr10	2563783	2563791	+
chr10	2563811	2563819	+
chr10	2563839	2563847	+
chr10	2563867	2563875	+
chr10	2563889	2563897	+
chr10	2563917	2563925	+
chr10	2563939	2563947	+
chr10	2563952	2563960	+
chr10	2563974	2563982	+
chr10	2563996	2564004	+
chr10	2564024	2564032	+
chr10	2564046	2564054	+
chr10	2564074	2564082	+
chr10	2564096	2564104	+
chr10	2564118	2564126	+
chr10	2564146	2564154	+
chr10	2564174	2564182	+
chr10	2564174	2564182	+
chr10	2564230	2564238	+
chr10	2564258	2564266	+
chr10	2564286	2564294	+
chr10	2564314	2564322	+
chr10	2564314	2564322	+
chr10	2564336	2564344	+
chr10	2564364	2564372	+
chr10	2564392	2564400	+
chr10	2564392	2564400	+
chr10	2564420	2564428	+
chr10	2564420	2564428	+
chr10	2564448	2564456	+
chr10	2564476	2564484	+
chr10	2564504	2564512	+
chr10	2564504	2564512	+
chr10	2564532	2564540	+
chr10	2564532	2564540	+
chr10	2564560	2564568	+
chr10	2564560	2564568	+
chr10	2564588	2564596	+
chr10	2564588	2564596	+
chr10	2564616	2564624	+
chr10	2564616	2564624	+
chr10	2564644	2564652	+
chr10	2564644	2564652	+
chr10	2564672	2564680	+
chr10	2564700	2564708	+
chr10	2564728	2564736	+
chr10	2564756	2564764	+
chr10	2564784	2564792	+
chr10	2564812	2564820	+
chr10	2564812	2564820	+
chr10	2564840	2564848	+
chr10	2564868	2564876	+
chr10	2564896	2564904	+
chr10	2564924	2564932	+
chr10	2564952	2564960	+
chr10	2564980	2564988	+
chr10	2565008	2565016	+
chr10	2565036	2565044	+
chr10	2565064	2565072	+
chr10	2565092	2565100	+
chr10	2565120	2565128	+
chr10	2565148	2565156	+
chr10	2565176	2565184	+
chr10	2565204	2565212	+
chr10	2565226	2565234	+
chr10	2565254	2565262	+
chr10	2565282	2565290	+
chr10	2565304	2565312	+
chr10	2565332	2565340	+
chr10	2565360	2565368	+
chr10	2565382	2565390	+
chr10	2565410	2565418	+
chr10	2565432	2565440	+
chr10	2565460	2565468	+
chr10	2565488	2565496	+
chr10	2565510	2565518	+
chr10	2565538	2565546	+
chr10	2565566	2565574	+
chr10	2565621	2565629	+
chr10	2565621	2565629	+
chr10	2565649	2565657	+
chr10	2565649	2565657	+
chr10	2565677	2565685	+
chr10	2565677	2565685	+
chr10	2565705	2565713	+
chr10	2565705	2565713	+
chr10	2565733	2565741	+
chr10	2565733	2565741	+
chr10	2565761	2565769	+
chr10	2565761	2565769	+
chr10	2565789	2565797	+
chr10	2565789	2565797	+
chr10	4584335	4584142	-	chr10	4584207	4584297	(TG)n	+
chr10	4584349	4584156	-	chr10	4584207	4584297	(TG)n	+
chr10	4584377	4584184	-	chr10	4584207	4584297	(TG)n	+
chr10	4584391	4584198	-	chr10	4584207	4584297	(TG)n	+
chr10	4584391	4584198	-	chr10	4584207	4584297	(TG)n	+
chr10	8510638	8510646	+
chr10	8510651	8510659	+
chr10	8510771	8510578	+	chr10	8510663	8510956	AluJr	+
chr10	20839358	20839366	-
chr10	31469128	31468935	+	chr10	31468960	31469101	MIR	+
chr10	31469206	31469013	-	chr10	31469101	31469398	AluSg	+
chr10	31469217	31469024	+	chr10	31469101	31469398	AluSg	+
chr10	49735538	49735345	-	chr10	49735215	49735546	(TGGA)n	+
chr10	49735538	49735345	-	chr10	49735215	49735546	(TGGA)n	+
chr10	49735590	49735397	-	chr10	49735215	49735546	(TGGA)n	+
chr10	49735590	49735397	-	chr10	49735215	49735546	(TGGA)n	+
chr10	70077332	70077139	+	chr10	70076784	70077273	L1M4	+
chr10	70077388	70077195	+	chr10	70077273	70077582	AluSx	+
chr10	73346337	73346345	+
chr10	73346359	73346367	+
chr10	73346481	73346288	+	chr10	73346374	73346810	L1ME3F	-
chr10	75074739	75074546	-	chr10	75074351	75074662	AluJb	-
chr10	75074805	75074612	+	chr10	75074689	75074994	AluJo	+
chr10	80679888	80679896	-
chr10	80679888	80679896	-
chr10	80680033	80679840	-	chr10	80679913	80680082	G-rich	+
chr10	80680057	80679864	-	chr10	80679913	80680082	G-rich	+
chr10	80680067	80679874	-	chr10	80679913	80680082	G-rich	+
chr10	80680106	80679913	-	chr10	80679913	80680082	G-rich	+
chr10	80680126	80679933	-	chr10	80679913	80680082	G-rich	+
chr10	80680136	80679943	-	chr10	80679913	80680082	G-rich	+
chr10	87866185	87866193	-
chr10	87866216	87866224	-
chr10	87866247	87866255	-
chr10	87866278	87866286	-
chr10	87866309	87866317	-
chr10	99589499	99589507	+
chr10	99589531	99589539	+
chr10	99589563	99589571	+
chr10	99589579	99589587	+
chr10	99589595	99589603	+
chr10	99589611	99589619	+
chr10	99589627	99589635	+
chr10	99589643	99589651	+
chr10	99589659	99589667	+
chr10	99589675	99589683	+
chr10	99589707	99589715	+
chr10	99589755	99589763	+
chr10	102654062	102653869	+	chr10	102653969	102654023	L1MC4a	+
chr10	102654093	102653900	+	chr10	102653969	102654023	L1MC4a	+
chr10	102654139	102653946	+	chr10	102654023	102654324	AluJb	+
chr10	116597039	116596846	-	chr10	116596649	116596962	AluJb	-
chr10	116597107	116596914	+	chr10	116596991	116597286	AluSz	+
chr10	117427551	117427358	-	chr10	117427162	117427472	AluJo	-
chr10	122045794	122045802	-
chr10	122045823	122045831	-
chr10	122045856	122045864	-
chr10	122045889	122045897	-
chr10	122045922	122045930	-
chr10	122045955	122045963	-
chr10	122045988	122045996	-
chr10	122046021	122046029	-
chr10	126195869	126195877	-
chr10	126195869	126195877	-
chr10	126195918	126195926	-
chr10	126195918	126195926	-
chr10	126195992	126196000	-
chr10	126195992	126196000	-
chr10	126196041	126196049	-
chr10	126196041	126196049	-
chr10	126196115	126196123	-
chr10	126196115	126196123	-
chr10	126196164	126196172	-
chr10	126196164	126196172	-
chr10	126196189	126196197	-
chr10	126196189	126196197	-
chr10	126196263	126196271	-
chr10	126196263	126196271	-
chr10	126196312	126196320	-
chr10	126196312	126196320	-
chr10	130685255	130685263	+
chr10	130685327	130685335	+
chr10	130685449	130685256	+	chr10	130685347	130685595	C-rich	+
chr10	130685461	130685268	+	chr10	130685347	130685595	C-rich	+
chr10	130685479	130685286	+	chr10	130685347	130685595	C-rich	+
chr10	130685496	130685303	+	chr10	130685347	130685595	C-rich	+
chr10	130685537	130685344	+	chr10	130685347	130685595	C-rich	+
chr10	130685554	130685361	+	chr10	130685347	130685595	C-rich	+
chr10	130685572	130685379	+	chr10	130685347	130685595	C-rich	+
chr10	130685595	130685402	+	chr10	130685347	130685595	C-rich	+
chr10	130685605	130685613	+
chr10	130685612	130685419	+	chr10	130685347	130685595	C-rich	+
chr10	130685621	130685629	+
chr10	130685630	130685437	+	chr10	130685347	130685595	C-rich	+
chr10	130685653	130685460	+	chr10	130685347	130685595	C-rich	+
chr10	130685670	130685477	+	chr10	130685347	130685595	C-rich	+
chr10	130685688	130685495	+	chr10	130685347	130685595	C-rich	+
chr10	130685711	130685719	+
chr10	130685711	130685719	+
chr10	131571513	131571521	-
chr10	131571541	131571549	-
chr10	131571569	131571577	-
chr10	131571597	131571605	-
chr10	131571737	131571745	-
chr10	131571765	131571773	-
chr10	131571793	131571801	-
chr10	131801064	131800871	-	chr10	131800690	131800987	AluSz6	-
chr10	131801100	131800907	-	chr10	131800989	131801022	AluSg	-
chr10	131801136	131800943	-	chr10	131801025	131801059	AluSg	-
chr10	133929917	133929925	-
chr10	133930292	133930300	-
chr10	133930338	133930346	-
chr10	133930384	133930392	-
chr10	133930429	133930437	-
chr10	133930475	133930483	-
chr10	133930520	133930528	-
chr10	134524063	134523870	-	chr10	134523953	134524160	(TAGG)n	+
chr10	134524117	134523924	-	chr10	134523953	134524160	(TAGG)n	+
chr10	134524135	134523942	-	chr10	134523953	134524160	(TAGG)n	+
chr10	134524257	134524064	-	chr10	134523953	134524160	(TAGG)n	+
chr10	134524257	134524064	-	chr10	134524073	134524392	(TGGG)n	+
chr10	134524293	134524100	-	chr10	134524073	134524392	(TGGG)n	+
chr10	134524293	134524100	-	chr10	134524073	134524392	(TGGG)n	+
chr10	134524327	134524134	-	chr10	134524073	134524392	(TGGG)n	+
chr10	134524362	134524169	-	chr10	134524073	134524392	(TGGG)n	+
chr10	134566130	134565937	-	chr10	134565969	134566139	(GAGTG)n	+
chr10	134566158	134565965	-	chr10	134565969	134566139	(GAGTG)n	+
chr10	134566186	134565993	-	chr10	134565969	134566139	(GAGTG)n	+
chr10	134569054	134568861	-	chr10	134568763	134569092	(TG)n	+
chr10	134569114	134568921	-	chr10	134568763	134569092	(TG)n	+
chr10	134808869	134808877	+
chr11	615489	615497	-
chr11	615489	615497	-
chr11	615557	615565	-
chr11	615569	615577	-
chr11	694693	694500	-	chr11	694561	694751	G-rich	+
chr11	694746	694553	-	chr11	694561	694751	G-rich	+
chr11	694759	694566	-	chr11	694561	694751	G-rich	+
chr11	1373978	1373785	+	chr11	1373805	1374053	C-rich	+
chr11	1374021	1373828	+	chr11	1373805	1374053	C-rich	+
chr11	1374063	1373870	+	chr11	1373805	1374053	C-rich	+
chr11	1374070	1374078	+
chr11	1374120	1373927	+	chr11	1373805	1374053	C-rich	+
chr11	1374125	1374133	+
chr11	1374167	1374175	+
chr11	1374322	1374129	+	chr11	1374177	1374259	C-rich	+
chr11	1440428	1440436	-
chr11	1460989	1460997	+
chr11	1461015	1461023	+
chr11	1461067	1461075	+
chr11	1862490	1862498	+
chr11	1862519	1862527	+
chr11	18477412	18477420	+
chr11	18477428	18477436	+
chr11	18477444	18477452	+
chr11	18477460	18477468	+
chr11	18477476	18477484	+
chr11	19796065	19795872	+	chr11	19795747	19796022	AluJr	-
chr11	33740990	33740797	-	chr11	33740885	33741196	AluSz6	+
chr11	47378149	47378157	+
chr11	47378868	47378876	+
chr11	57578184	57577991	+	chr11	57577800	57578096	AluSx3	-
chr11	57578260	57578067	+	chr11	57578144	57578450	AluJb	+
chr11	59586755	59586562	-	chr11	59586116	59586854	LTR78	+
chr11	59586755	59586562	-	chr11	59586116	59586854	LTR78	+
chr11	63638767	63638775	-
chr11	63638797	63638805	-
chr11	63638827	63638835	-
chr11	63638857	63638865	-
chr11	63638887	63638895	-
chr11	63638917	63638925	-
chr11	63638947	63638955	-
chr11	63638977	63638985	-
chr11	63639007	63639015	-
chr11	63639037	63639045	-
chr11	63639097	63639105	-
chr11	63639127	63639135	-
chr11	63639157	63639165	-
chr11	63639187	63639195	-
chr11	63639217	63639225	-
chr11	63639247	63639255	-
chr11	63639277	63639285	-
chr11	63639307	63639315	-
chr11	63639337	63639345	-
chr11	63639367	63639375	-
chr11	64183546	64183554	-
chr11	64183584	64183592	-
chr11	64183624	64183632	-
chr11	64183664	64183672	-
chr11	64183702	64183710	-
chr11	64183740	64183748	-
chr11	64183778	64183786	-
chr11	65565277	65565285	+
chr11	65565306	65565314	+
chr11	65565336	65565344	+
chr11	65565396	65565404	+
chr11	65565426	65565434	+
chr11	65565456	65565464	+
chr11	75434811	75434618	-	chr11	75434563	75434729	AluJr4	-
chr11	75434833	75434640	+	chr11	75434734	75434809	L1MB7	+
chr11	76403724	76403531	+	chr11	76403618	76404006	C-rich	+
chr11	76403800	76403607	+	chr11	76403618	76404006	C-rich	+
chr11	76403819	76403626	+	chr11	76403618	76404006	C-rich	+
chr11	76403857	76403664	+	chr11	76403618	76404006	C-rich	+
chr11	76403952	76403759	+	chr11	76403618	76404006	C-rich	+
chr11	87596175	87596183	-
chr11	112455697	112455705	-
chr11	112455697	112455705	-
chr11	112455715	112455723	-
chr11	112455715	112455723	-
chr11	112455733	112455741	-
chr11	115529228	115529236	-
chr11	115529276	115529284	+
chr11	115529276	115529284	+
chr11	115529298	115529105	-	chr11	115529076	115529220	AluJo	-
chr12	654936	654743	-	chr12	654807	654901	G-rich	+
chr12	654953	654760	-	chr12	654807	654901	G-rich	+
chr12	654987	654794	-	chr12	654807	654901	G-rich	+
chr12	32921781	32921588	+	chr12	32921346	32921780	MSTC	-
chr12	32921789	32921596	+	chr12	32921346	32921780	MSTC	-
chr12	32921789	32921596	+	chr12	32921346	32921780	MSTC	-
chr12	32921805	32921612	+	chr12	32921346	32921780	MSTC	-
chr12	49216357	49216365	-
chr12	49216426	49216434	+
chr12	49216451	49216459	-
chr12	49216451	49216459	-
chr12	81831355	81831363	+
chr12	81831388	81831195	-	chr12	81831023	81831311	AluY	-
chr12	109312863	109312871	+
chr12	109312893	109312901	+
chr12	109312923	109312931	+
chr12	109312988	109312996	+
chr12	109313005	109313013	+
chr12	109313082	109313090	+
chr12	109313100	109313108	+
chr12	109313148	109313156	+
chr12	109313166	109313174	+
chr12	109313184	109313192	+
chr12	109313202	109313210	+
chr12	109313280	109313288	+
chr12	109313304	109313312	+
chr12	109313387	109313395	+
chr12	109313399	109313407	+
chr12	116970141	116969948	+	chr12	116970033	116970082	AluYb9	+
chr12	116970182	116969989	-	chr12	116970082	116970373	AluJr	+
chr12	116970193	116970000	+	chr12	116970082	116970373	AluJr	+
chr12	121934733	121934540	-	chr12	121934609	121934646	AluYc	-
chr12	121934733	121934540	-	chr12	121934640	121934677	AluYc	-
chr12	121934764	121934571	-	chr12	121934640	121934677	AluYc	-
chr12	121934764	121934571	-	chr12	121934671	121934708	AluYc	-
chr12	121934795	121934602	-	chr12	121934671	121934708	AluYc	-
chr12	121934795	121934602	-	chr12	121934702	121934739	AluYc	-
chr12	121934826	121934633	-	chr12	121934702	121934739	AluYc	-
chr12	121934826	121934633	-	chr12	121934733	121934774	AluYc	-
chr12	121934857	121934664	-	chr12	121934733	121934774	AluYc	-
chr12	122189088	122188895	+	chr12	122188973	122189158	C-rich	+
chr12	122189133	122188940	+	chr12	122188973	122189158	C-rich	+
chr12	122189172	122188979	+	chr12	122188973	122189158	C-rich	+
chr12	122189199	122189006	+	chr12	122188973	122189158	C-rich	+
chr12	122189251	122189058	+	chr12	122188973	122189158	C-rich	+
chr12	126664877	126664885	-
chr12	126664914	126664922	-
chr12	126664951	126664959	-
chr12	126664988	126664996	-
chr12	126665025	126665033	-
chr12	126665062	126665070	-
chr12	126665099	126665107	-
chr12	126665136	126665144	-
chr12	126665173	126665181	-
chr12	126665210	126665218	-
chr12	126665247	126665255	-
chr12	126665284	126665292	-
chr12	126665321	126665329	-
chr12	126665358	126665366	-
chr12	126665395	126665403	-
chr12	126665469	126665477	-
chr12	126665506	126665514	-
chr12	126665543	126665551	-
chr12	126665580	126665588	-
chr12	126665617	126665625	-
chr12	126665654	126665662	-
chr12	126665691	126665699	-
chr12	126665728	126665736	-
chr12	126665765	126665773	-
chr12	129102223	129102030	-	chr12	129102093	129102281	(GGGTG)n	+
chr12	129102265	129102072	-	chr12	129102093	129102281	(GGGTG)n	+
chr12	129102265	129102072	-	chr12	129102093	129102281	(GGGTG)n	+
chr12	129102286	129102093	-	chr12	129102093	129102281	(GGGTG)n	+
chr12	129102286	129102093	-	chr12	129102093	129102281	(GGGTG)n	+
chr12	129102328	129102135	-	chr12	129102093	129102281	(GGGTG)n	+
chr12	129102328	129102135	-	chr12	129102093	129102281	(GGGTG)n	+
chr12	129509347	129509154	+	chr12	129509168	129509654	(CA)n	+
chr12	129509359	129509166	+	chr12	129509168	129509654	(CA)n	+
chr12	129509428	129509235	+	chr12	129509168	129509654	(CA)n	+
chr12	130726816	130726824	-
chr12	130726911	130726919	-
chr12	130823207	130823014	-	chr12	130823085	130823270	G-rich	+
chr12	132808104	132808112	+
chr12	132808104	132808112	+
chr12	132808124	132808132	+
chr12	132808124	132808132	+
chr12	132808164	132808172	+
chr12	132808243	132808251	+
chr12	132808305	132808313	+
chr12	132808345	132808353	+
chr12	133314679	133314687	-
chr12	133393640	133393648	+
chr12	133393640	133393648	+
chr12	133393673	133393681	+
chr12	133393673	133393681	+
chr12	133393706	133393714	+
chr12	133393706	133393714	+
chr12	133393772	133393780	+
chr12	133393772	133393780	+
chr12	133393805	133393813	+
chr12	133393805	133393813	+
chr12	133393838	133393846	+
chr12	133393838	133393846	+
chr12	133393904	133393912	+
chr12	133393904	133393912	+
chr12	133393937	133393945	+
chr12	133393937	133393945	+
chr12	133393970	133393978	+
chr12	133393970	133393978	+
chr12	133394036	133394044	+
chr12	133394036	133394044	+
chr12	133394102	133394110	+
chr12	133394102	133394110	+
chr12	133394135	133394143	+
chr12	133394135	133394143	+
chr12	133394201	133394209	+
chr12	133394201	133394209	+
chr12	133394234	133394242	+
chr12	133394300	133394308	+
chr12	133394300	133394308	+
chr12	133394333	133394341	+
chr12	133394333	133394341	+
chr12	133394399	133394407	+
chr12	133394399	133394407	+
chr12	133394465	133394473	+
chr12	133394465	133394473	+
chr12	133394498	133394506	+
chr12	133394563	133394571	+
chr12	133394629	133394637	+
chr12	133394629	133394637	+
chr12	133394662	133394670	+
chr12	133394662	133394670	+
chr12	133394761	133394769	+
chr12	133394761	133394769	+
chr12	133440645	133440653	-
chr12	133440664	133440672	-
chr12	133440726	133440533	-	chr12	133440353	133440633	AluJo	-
chr13	20937075	20936882	-	chr13	20936925	20937033	(GGGTG)n	+
chr13	20937115	20936922	-	chr13	20936925	20937033	(GGGTG)n	+
chr13	20937125	20936932	-	chr13	20936925	20937033	(GGGTG)n	+
chr13	21293509	21293316	+	chr13	21293335	21293513	(CA)n	+
chr13	21293509	21293316	+	chr13	21293192	21293423	(CCCA)n	+
chr13	23675672	23675680	+
chr13	23675672	23675680	+
chr13	23675713	23675721	+
chr13	23675713	23675721	+
chr13	23675754	23675762	+
chr13	23675754	23675762	+
chr13	23675795	23675803	+
chr13	23675795	23675803	+
chr13	23675836	23675844	+
chr13	23675836	23675844	+
chr13	23675877	23675885	+
chr13	23675877	23675885	+
chr13	23675918	23675926	+
chr13	23675918	23675926	+
chr13	23675959	23675967	+
chr13	23675959	23675967	+
chr13	23676000	23676008	+
chr13	23676000	23676008	+
chr13	23676041	23676049	+
chr13	23676041	23676049	+
chr13	23676082	23676090	+
chr13	23676082	23676090	+
chr13	24574971	24574979	-
chr13	24575029	24575037	-
chr13	24575060	24575068	-
chr13	27576023	27576031	+
chr13	27576038	27576046	+
chr13	27576113	27576121	+
chr13	45173529	45173336	-	chr13	45173309	45173450	AluJr	-
chr13	95755214	95755222	+
chr13	95755251	95755058	-	chr13	95754888	95755174	AluSx1	-
chr13	99094797	99094805	-
chr13	99094835	99094843	-
chr13	99094868	99094876	+
chr13	101636956	101636763	-	chr13	101636766	101637187	MLT1J2	+
chr13	107440790	107440798	-
chr13	107440836	107440844	-
chr13	111299211	111299219	+
chr13	113369782	113369790	+
chr13	113369788	113369595	+	chr13	113369672	113369772	(CACCT)n	+
chr13	113369807	113369614	+	chr13	113369672	113369772	(CACCT)n	+
chr13	113369826	113369633	+	chr13	113369672	113369772	(CACCT)n	+
chr13	113369845	113369652	+	chr13	113369672	113369772	(CACCT)n	+
chr13	113369864	113369671	+	chr13	113369672	113369772	(CACCT)n	+
chr13	113527121	113527129	-
chr13	113527151	113527159	-
chr13	113527210	113527218	-
chr13	113527240	113527248	-
chr13	113527270	113527278	-
chr13	113527300	113527308	-
chr13	113527330	113527338	-
chr13	113527360	113527368	-
chr13	113527390	113527398	-
chr13	113527419	113527427	-
chr13	113527449	113527457	-
chr13	113527479	113527487	-
chr13	113527509	113527517	-
chr13	113527539	113527547	-
chr13	113527568	113527576	-
chr13	113527598	113527606	-
chr13	113527628	113527636	-
chr13	113527658	113527666	-
chr13	113527688	113527696	-
chr13	113527718	113527726	-
chr13	113684593	113684601	-
chr13	113684685	113684693	-
chr13	113684776	113684784	-
chr13	113684837	113684845	-
chr13	113684897	113684905	-
chr13	113684897	113684905	-
chr13	113684927	113684935	-
chr13	113684957	113684965	-
chr13	114307617	114307424	+	chr13	114307518	114307636	(CACAC)n	+
chr13	114307636	114307443	+	chr13	114307518	114307636	(CACAC)n	+
chr13	114307659	114307466	+	chr13	114307518	114307636	(CACAC)n	+
chr13	114307682	114307489	+	chr13	114307518	114307636	(CACAC)n	+
chr13	114307705	114307512	+	chr13	114307518	114307636	(CACAC)n	+
chr13	114307724	114307531	+	chr13	114307518	114307636	(CACAC)n	+
chr13	114579157	114579165	-
chr13	114579291	114579098	-	chr13	114579172	114579368	(GTGTG)n	+
chr13	114579325	114579132	-	chr13	114579172	114579368	(GTGTG)n	+
chr13	114579342	114579149	-	chr13	114579172	114579368	(GTGTG)n	+
chr13	114579376	114579183	-	chr13	114579172	114579368	(GTGTG)n	+
chr13	114579393	114579200	-	chr13	114579172	114579368	(GTGTG)n	+
chr13	114579427	114579234	-	chr13	114579172	114579368	(GTGTG)n	+
chr13	114579444	114579251	-	chr13	114579172	114579368	(GTGTG)n	+
chr13	114920660	114920668	-
chr13	114921056	114920863	-	chr13	114920922	114921114	G-rich	+
chr14	61831217	61831225	-
chr14	61831385	61831192	+	chr14	61831269	61831579	AluJb	+
chr14	65428493	65428300	-	chr14	65428345	65428648	AluJb	+
chr14	69365858	69365665	+	chr14	69365682	69366049	(CACAC)n	+
chr14	73682045	73681852	-	chr14	73681667	73681968	AluSz	-
chr14	73682125	73681932	+	chr14	73682009	73682247	AluSx	+
chr14	83773315	83773323	+
chr14	83773400	83773408	+
chr14	83773488	83773496	+
chr14	83773532	83773540	+
chr14	95940003	95940011	-
chr14	95940045	95940053	-
chr14	95940061	95939868	-	chr14	95939865	95939997	L2c	-
chr14	95940087	95940095	-
chr14	95940271	95940078	-	chr14	95940140	95940281	(CTGGGG)n	+
chr14	95940297	95940305	-
chr14	95940313	95940120	-	chr14	95940140	95940281	(CTGGGG)n	+
chr14	95940355	95940162	-	chr14	95940140	95940281	(CTGGGG)n	+
chr14	95940481	95940288	-	chr14	95940308	95940452	(CTGGGG)n	+
chr14	95940523	95940330	-	chr14	95940308	95940452	(CTGGGG)n	+
chr14	102988997	102988804	-	chr14	102988828	102988920	AluSg4	-
chr14	102989049	102988856	-	chr14	102988944	102989242	AluJr	+
chr14	102989061	102988868	+	chr14	102988944	102989242	AluJr	+
chr14	104691773	104691781	-
chr14	104691808	104691816	-
chr14	104691843	104691851	-
chr14	104691878	104691886	-
chr14	104691913	104691921	-
chr14	104692053	104692061	-
chr14	104692088	104692096	-
chr14	104692123	104692131	-
chr14	104692158	104692166	-
chr14	104692193	104692201	-
chr14	104692368	104692376	-
chr14	104692403	104692411	-
chr14	104692438	104692446	-
chr14	105243571	105243579	+
chr14	105243588	105243596	+
chr14	105243622	105243630	+
chr14	105243656	105243664	+
chr14	105243707	105243715	+
chr14	105243916	105243924	+
chr15	21106186	21106194	-
chr15	21106270	21106278	-
chr15	22117362	22117370	-
chr15	22117446	22117454	-
chr15	22560482	22560490	-
chr15	22560546	22560554	-
chr15	22560610	22560618	-
chr15	23115948	23115755	-	chr15	23115583	23115871	AluSx1	-
chr15	23116022	23115829	+	chr15	23115906	23116187	AluSz6	+
chr15	23795164	23795172	-
chr15	23795181	23795189	-
chr15	23795187	23794994	-	chr15	23794861	23795106	AluJr	-
chr15	23795189	23795197	+
chr15	26299114	26299122	+
chr15	26299114	26299122	+
chr15	26299156	26298963	-	chr15	26298766	26299078	AluSx	-
chr15	26299167	26298974	+	chr15	26298766	26299078	AluSx	-
chr15	29076897	29076704	-	chr15	29076537	29076820	AluSz6	-
chr15	29076971	29076778	+	chr15	29076855	29077139	AluSx1	+
chr15	51141904	51141711	-	chr15	51141522	51141827	AluJb	-
chr15	51141977	51141784	+	chr15	51141861	51142155	AluSq2	+
chr15	52215226	52215234	+
chr15	52215265	52215273	-
chr15	56893147	56893155	-
chr15	56893274	56893081	+	chr15	56893158	56893431	AluJr	+
chr15	85462087	85462095	+
chr15	90289072	90289080	+
chr15	90289072	90289080	+
chr15	90289123	90289131	+
chr15	90289123	90289131	+
chr15	90289142	90289150	+
chr15	90289142	90289150	+
chr15	90289293	90289100	+	chr15	90289186	90289374	(CA)n	+
chr15	90289293	90289100	+	chr15	90289186	90289374	(CA)n	+
chr15	90289309	90289116	+	chr15	90289186	90289374	(CA)n	+
chr15	90289309	90289116	+	chr15	90289186	90289374	(CA)n	+
chr15	90289379	90289186	+	chr15	90289186	90289374	(CA)n	+
chr15	90289379	90289186	+	chr15	90289186	90289374	(CA)n	+
chr15	90289394	90289201	+	chr15	90289186	90289374	(CA)n	+
chr15	90289394	90289201	+	chr15	90289186	90289374	(CA)n	+
chr15	90289400	90289408	+
chr15	90289400	90289408	+
chr15	90289448	90289255	+	chr15	90289186	90289374	(CA)n	+
chr15	90289448	90289255	+	chr15	90289186	90289374	(CA)n	+
chr15	90289484	90289492	+
chr15	90289484	90289492	+
chr15	90289511	90289519	+
chr15	90289511	90289519	+
chr15	90289657	90289464	+	chr15	90289520	90289704	(CA)n	+
chr15	90289657	90289464	+	chr15	90289520	90289704	(CA)n	+
chr15	90289700	90289507	+	chr15	90289520	90289704	(CA)n	+
chr15	90289700	90289507	+	chr15	90289520	90289704	(CA)n	+
chr15	90289735	90289542	+	chr15	90289520	90289704	(CA)n	+
chr15	90289735	90289542	+	chr15	90289520	90289704	(CA)n	+
chr15	90289762	90289569	+	chr15	90289520	90289704	(CA)n	+
chr15	90289762	90289569	+	chr15	90289520	90289704	(CA)n	+
chr15	90289781	90289588	+	chr15	90289520	90289704	(CA)n	+
chr15	90289781	90289588	+	chr15	90289520	90289704	(CA)n	+
chr15	90907092	90906899	+	chr15	90906757	90906999	AluSx	+
chr15	90907092	90906899	+	chr15	90906999	90907086	AluSx	-
chr15	91487689	91487697	-
chr15	91487689	91487697	-
chr15	91487722	91487730	-
chr15	91487788	91487796	-
chr15	91487921	91487728	-	chr15	91487804	91487884	MIRb	-
chr15	91487921	91487728	-	chr15	91487804	91487884	MIRb	-
chr15	98082645	98082452	-	chr15	98081977	98082620	L2a	-
chr15	98082736	98082543	+	chr15	98082620	98082907	AluSz	+
chr16	168899	168907	+
chr16	168998	169006	+
chr16	169018	169026	+
chr16	169038	169046	+
chr16	169058	169066	+
chr16	423819	423827	-
chr16	423853	423861	-
chr16	423885	423692	-	chr16	423555	423808	AluJr	-
chr16	456932	456739	-	chr16	456801	456855	AluYc	-
chr16	950391	950399	-
chr16	950423	950431	-
chr16	950455	950463	-
chr16	1091134	1090941	+	chr16	1090911	1091483	C-rich	+
chr16	1091159	1090966	+	chr16	1090911	1091483	C-rich	+
chr16	1091186	1090993	+	chr16	1090911	1091483	C-rich	+
chr16	1091213	1091020	+	chr16	1090911	1091483	C-rich	+
chr16	1091240	1091047	+	chr16	1090911	1091483	C-rich	+
chr16	1091292	1091099	+	chr16	1090911	1091483	C-rich	+
chr16	1091317	1091124	+	chr16	1090911	1091483	C-rich	+
chr16	1091394	1091201	+	chr16	1090911	1091483	C-rich	+
chr16	1091421	1091228	+	chr16	1090911	1091483	C-rich	+
chr16	1091493	1091300	+	chr16	1090911	1091483	C-rich	+
chr16	1091518	1091325	+	chr16	1090911	1091483	C-rich	+
chr16	2620203	2620211	-
chr16	2620203	2620211	-
chr16	2620249	2620257	-
chr16	2620294	2620302	-
chr16	2679892	2679900	+
chr16	2679937	2679945	+
chr16	2679983	2679991	+
chr16	2679983	2679991	+
chr16	2773482	2773490	-
chr16	2773626	2773433	+	chr16	2773510	2773785	AluSz	+
chr16	3204262	3204270	+
chr16	3204262	3204270	+
chr16	3204423	3204431	+
chr16	3204423	3204431	+
chr16	3204446	3204454	+
chr16	3204446	3204454	+
chr16	3204569	3204376	+	chr16	3204472	3204599	ERVL-E-int	-
chr16	3204569	3204376	+	chr16	3204472	3204599	ERVL-E-int	-
chr16	11622303	11622311	+
chr16	11622369	11622377	+
chr16	11622389	11622397	-
chr16	14471855	14471662	+	chr16	14471744	14472044	AluSq	+
chr16	32166555	32166362	+	chr16	32166446	32166521	(CTCA)n	+
chr16	32166586	32166393	+	chr16	32166446	32166521	(CTCA)n	+
chr16	32166617	32166424	+	chr16	32166446	32166521	(CTCA)n	+
chr16	32200137	32199944	-	chr16	32199786	32200060	AluSx1	-
chr16	32200201	32200008	-	chr16	32200096	32200374	AluJo	+
chr16	32200209	32200016	+	chr16	32200096	32200374	AluJo	+
chr16	32752053	32751860	-	chr16	32751695	32751973	AluJo	-
chr16	32752061	32751868	+	chr16	32751695	32751973	AluJo	-
chr16	32752125	32751932	+	chr16	32752009	32752282	AluSx1	+
chr16	32783727	32783534	-	chr16	32783630	32783705	(TGAG)n	+
chr16	32783758	32783565	-	chr16	32783630	32783705	(TGAG)n	+
chr16	32783789	32783596	-	chr16	32783630	32783705	(TGAG)n	+
chr16	33109451	33109258	+	chr16	33109342	33109417	(CTCA)n	+
chr16	33109482	33109289	+	chr16	33109342	33109417	(CTCA)n	+
chr16	33109513	33109320	+	chr16	33109342	33109417	(CTCA)n	+
chr16	33141120	33140927	-	chr16	33140769	33141043	AluSx1	-
chr16	33141184	33140991	-	chr16	33141079	33141357	AluJo	+
chr16	33141192	33140999	+	chr16	33141079	33141357	AluJo	+
chr16	46949835	46949642	+	chr16	46949598	46949774	(CA)n	+
chr16	46950092	46949899	+	chr16	46949976	46950282	AluSx	+
chr16	50188334	50188342	+
chr16	50188398	50188406	+
chr16	50188398	50188406	+
chr16	50188428	50188436	+
chr16	50188428	50188436	+
chr16	53066699	53066506	-	chr16	53066311	53066621	AluJb	-
chr16	53066766	53066573	+	chr16	53066650	53066943	AluSx	+
chr16	66869104	66869112	+
chr16	66869216	66869023	+	chr16	66869116	66869243	AluJb	+
chr16	66869230	66869037	+	chr16	66869116	66869243	AluJb	+
chr16	69425994	69425801	-	chr16	69425626	69425917	AluY	-
chr16	69426082	69425889	+	chr16	69425967	69426237	AluJr4	+
chr16	72026023	72026031	+
chr16	72026040	72026048	-
chr16	72026096	72025903	-	chr16	72025784	72026010	AluJr	-
chr16	72685082	72684889	-	chr16	72684710	72685005	AluJb	-
chr16	72685136	72684943	-	chr16	72685005	72685201	L1ME2	+
chr16	74879467	74879274	-	chr16	74879317	74879622	AluSz	+
chr16	75157752	75157559	-	chr16	75157409	75157669	AluSx3	-
chr16	75157823	75157630	+	chr16	75157708	75158020	AluSc8	+
chr16	84008577	84008384	-	chr16	84008410	84008593	G-rich	+
chr16	84008649	84008456	-	chr16	84008410	84008593	G-rich	+
chr16	84008673	84008681	-
chr16	84008685	84008492	-	chr16	84008410	84008593	G-rich	+
chr16	86965852	86965659	-	chr16	86965751	86965910	(AGGTG)n	+
chr16	86965852	86965659	-	chr16	86965751	86965910	(AGGTG)n	+
chr16	86965966	86965773	-	chr16	86965751	86965910	(AGGTG)n	+
chr16	86965966	86965773	-	chr16	86965867	86966045	(TG)n	+
chr16	86966081	86965888	-	chr16	86965867	86966045	(TG)n	+
chr16	86966093	86965900	-	chr16	86965867	86966045	(TG)n	+
chr16	86966157	86965964	-	chr16	86966042	86966227	(AGGTG)n	+
chr16	86966234	86966041	-	chr16	86966042	86966227	(AGGTG)n	+
chr16	86966251	86966058	-	chr16	86966042	86966227	(AGGTG)n	+
chr16	86966323	86966130	-	chr16	86966042	86966227	(AGGTG)n	+
chr16	86966323	86966130	-	chr16	86966183	86966363	(TG)n	+
chr16	86966367	86966174	-	chr16	86966183	86966363	(TG)n	+
chr16	86966393	86966200	-	chr16	86966183	86966363	(TG)n	+
chr16	86966435	86966242	-	chr16	86966183	86966363	(TG)n	+
chr16	86966533	86966340	-	chr16	86966381	86966551	(AGGTG)n	+
chr16	86966550	86966357	-	chr16	86966381	86966551	(AGGTG)n	+
chr16	86966562	86966369	-	chr16	86966381	86966551	(AGGTG)n	+
chr16	86966619	86966426	-	chr16	86966381	86966551	(AGGTG)n	+
chr16	86966647	86966454	-	chr16	86966381	86966551	(AGGTG)n	+
chr16	87251557	87251565	-
chr16	87251557	87251565	-
chr16	87251576	87251584	-
chr16	87251576	87251584	-
chr16	87251595	87251603	-
chr16	87251595	87251603	-
chr16	87337936	87337944	-
chr16	87337986	87337994	-
chr16	88703720	88703728	+
chr16	88703727	88703735	+
chr16	88703759	88703767	+
chr16	88703766	88703774	+
chr16	88703780	88703788	+
chr16	88802932	88802940	+
chr16	89065208	89065015	+	chr16	89065048	89065236	AluSx	+
chr16	89065296	89065103	+	chr16	89065048	89065236	AluSx	+
chr16	89065384	89065191	+	chr16	89065268	89065540	AluJb	+
chr16	89065428	89065235	+	chr16	89065268	89065540	AluJb	+
chr16	89065516	89065323	+	chr16	89065268	89065540	AluJb	+
chr16	89208869	89208877	+
chr16	89209028	89208835	+	chr16	89208888	89209060	(CA)n	+
chr16	89209046	89208853	+	chr16	89208888	89209060	(CA)n	+
chr16	89209064	89208871	+	chr16	89208888	89209060	(CA)n	+
chr16	89209082	89208889	+	chr16	89208888	89209060	(CA)n	+
chr16	89209102	89208909	+	chr16	89208888	89209060	(CA)n	+
chr16	89209120	89208927	+	chr16	89208888	89209060	(CA)n	+
chr16	89209154	89208961	+	chr16	89208888	89209060	(CA)n	+
chr16	89209172	89208979	+	chr16	89209073	89209228	(CA)n	+
chr16	89209230	89209037	+	chr16	89209073	89209228	(CA)n	+
chr16	89209248	89209055	+	chr16	89209073	89209228	(CA)n	+
chr16	89209268	89209075	+	chr16	89209073	89209228	(CA)n	+
chr16	89209286	89209093	+	chr16	89209073	89209228	(CA)n	+
chr16	89209304	89209111	+	chr16	89209073	89209228	(CA)n	+
chr16	89209322	89209129	+	chr16	89209073	89209228	(CA)n	+
chr16	89683934	89683942	+
chr16	89684089	89683896	+	chr16	89683973	89684149	AluSx	+
chr16	89684133	89683940	+	chr16	89683973	89684149	AluSx	+
chr16	89684177	89683984	+	chr16	89683973	89684149	AluSx	+
chr16	89684221	89684028	+	chr16	89683973	89684149	AluSx	+
chr16	89684265	89684072	+	chr16	89684149	89684460	AluSz	+
chr16	90074830	90074838	+
chr17	922694	922702	-
chr17	922718	922726	-
chr17	922742	922750	-
chr17	930197	930205	+
chr17	930253	930261	+
chr17	938732	938539	+	chr17	938537	938877	C-rich	+
chr17	938793	938600	+	chr17	938537	938877	C-rich	+
chr17	938823	938630	+	chr17	938537	938877	C-rich	+
chr17	938854	938661	+	chr17	938537	938877	C-rich	+
chr17	938913	938720	+	chr17	938537	938877	C-rich	+
chr17	938944	938751	+	chr17	938537	938877	C-rich	+
chr17	938975	938782	+	chr17	938537	938877	C-rich	+
chr17	1065954	1065962	+
chr17	1066103	1065910	+	chr17	1065987	1066034	AluYc	+
chr17	1066152	1065959	+	chr17	1066036	1066083	AluYc	+
chr17	1066201	1066008	+	chr17	1066085	1066376	AluSg	+
chr17	6496865	6496672	+	chr17	6496573	6496925	AluSx	+
chr17	6496909	6496716	+	chr17	6496573	6496925	AluSx	+
chr17	6496953	6496760	+	chr17	6496573	6496925	AluSx	+
chr17	6496997	6496804	+	chr17	6496573	6496925	AluSx	+
chr17	6497041	6496848	+	chr17	6496925	6497219	AluSz6	+
chr17	21725674	21725481	-	chr17	21725450	21725597	AluJb	-
chr17	21725747	21725554	+	chr17	21725632	21725941	AluSx	+
chr17	30459255	30459062	+	chr17	30459139	30459408	AluSz	+
chr17	48387947	48387754	+	chr17	48387845	48387979	LTR16A	+
chr17	60745486	60745293	-	chr17	60745069	60745426	L2c	-
chr17	60745486	60745293	-	chr17	60745069	60745426	L2c	-
chr17	61797908	61797715	-	chr17	61797533	61797831	AluJr	-
chr17	61797968	61797775	+	chr17	61797852	61798164	AluY	+
chr17	72330340	72330147	-	chr17	72329984	72330263	AluJo	-
chr17	73500205	73500213	+
chr17	73500247	73500255	+
chr17	73500289	73500297	+
chr17	73806478	73806486	+
chr17	73806521	73806529	+
chr17	73806564	73806572	+
chr17	75141545	75141352	+	chr17	75141369	75141515	L1ME2	-
chr17	76409573	76409581	+
chr17	76409613	76409621	+
chr17	76409633	76409641	+
chr17	76409670	76409678	+
chr17	78347175	78346982	+	chr17	78346998	78347150	C-rich	+
chr17	78347207	78347014	+	chr17	78346998	78347150	C-rich	+
chr17	78347228	78347035	+	chr17	78346998	78347150	C-rich	+
chr17	80399312	80399119	-	chr17	80399152	80399370	G-rich	+
chr17	80399392	80399199	-	chr17	80399152	80399370	G-rich	+
chr17	80399404	80399412	-
chr17	80399427	80399234	-	chr17	80399152	80399370	G-rich	+
chr17	80399433	80399441	-
chr17	80399441	80399248	-	chr17	80399152	80399370	G-rich	+
chr17	80399450	80399458	-
chr18	5505562	5505369	+	chr18	5505176	5505491	L2	+
chr18	5505589	5505396	+	chr18	5505492	5505920	C-rich	+
chr18	5505589	5505396	+	chr18	5505492	5505920	C-rich	+
chr18	5505589	5505396	+	chr18	5505176	5505491	L2	+
chr18	5505589	5505396	+	chr18	5505176	5505491	L2	+
chr18	5505643	5505450	+	chr18	5505492	5505920	C-rich	+
chr18	5505643	5505450	+	chr18	5505492	5505920	C-rich	+
chr18	5505697	5505504	+	chr18	5505492	5505920	C-rich	+
chr18	5505697	5505504	+	chr18	5505492	5505920	C-rich	+
chr18	5505724	5505531	+	chr18	5505492	5505920	C-rich	+
chr18	5505724	5505531	+	chr18	5505492	5505920	C-rich	+
chr18	5505751	5505558	+	chr18	5505492	5505920	C-rich	+
chr18	5505751	5505558	+	chr18	5505492	5505920	C-rich	+
chr18	5505805	5505612	+	chr18	5505492	5505920	C-rich	+
chr18	5505805	5505612	+	chr18	5505492	5505920	C-rich	+
chr18	5505832	5505639	+	chr18	5505492	5505920	C-rich	+
chr18	5505832	5505639	+	chr18	5505492	5505920	C-rich	+
chr18	5505859	5505666	+	chr18	5505492	5505920	C-rich	+
chr18	5505859	5505666	+	chr18	5505492	5505920	C-rich	+
chr18	5505886	5505693	+	chr18	5505492	5505920	C-rich	+
chr18	5505886	5505693	+	chr18	5505492	5505920	C-rich	+
chr18	5505921	5505929	+
chr18	5505921	5505929	+
chr18	5505940	5505747	+	chr18	5505492	5505920	C-rich	+
chr18	5505940	5505747	+	chr18	5505492	5505920	C-rich	+
chr18	5505967	5505774	+	chr18	5505492	5505920	C-rich	+
chr18	5505967	5505774	+	chr18	5505492	5505920	C-rich	+
chr18	5505994	5505801	+	chr18	5505492	5505920	C-rich	+
chr18	5505994	5505801	+	chr18	5505492	5505920	C-rich	+
chr18	8029255	8029263	+
chr18	8029284	8029292	+
chr18	8029444	8029251	+	chr18	8029306	8029808	L2b	+
chr18	8662606	8662614	+
chr18	8662633	8662641	+
chr18	8662660	8662668	+
chr18	14105115	14105123	-
chr18	14105199	14105207	-
chr18	27128983	27128991	-
chr18	27129111	27128918	-	chr18	27129018	27129320	MSTD	+
chr18	27129139	27128946	-	chr18	27129018	27129320	MSTD	+
chr18	43977458	43977265	-	chr18	43977359	43977469	(TG)n	+
chr18	43977479	43977487	-
chr18	43977505	43977312	-	chr18	43977359	43977469	(TG)n	+
chr18	43977543	43977350	-	chr18	43977359	43977469	(TG)n	+
chr18	43977853	43977660	-	chr18	43977629	43977790	(TG)n	+
chr18	43977853	43977861	-
chr18	43978047	43977854	-	chr18	43977907	43978076	(TG)n	+
chr18	76181312	76181320	+
chr18	76181342	76181350	+
chr18	76181371	76181379	+
chr18	76181400	76181408	+
chr18	76181429	76181437	+
chr18	76181459	76181467	+
chr18	76239543	76239551	+
chr18	76239543	76239551	+
chr18	76239582	76239590	+
chr18	76239582	76239590	+
chr18	76239621	76239629	+
chr18	76239621	76239629	+
chr18	76239660	76239668	+
chr18	76239660	76239668	+
chr18	76344518	76344526	-
chr18	76513226	76513234	+
chr18	76513275	76513283	+
chr18	76513324	76513332	+
chr18	76996776	76996784	+
chr18	76996776	76996784	+
chr18	76996827	76996835	+
chr18	76996827	76996835	+
chr18	76996878	76996886	+
chr18	76996878	76996886	+
chr18	76996936	76996944	+
chr18	76996936	76996944	+
chr18	76996987	76996995	+
chr18	76996987	76996995	+
chr18	76997038	76997046	+
chr18	76997038	76997046	+
chr18	76997096	76997104	+
chr18	76997096	76997104	+
chr18	76997147	76997155	+
chr18	76997147	76997155	+
chr18	76997205	76997213	+
chr18	76997205	76997213	+
chr18	77677978	77677785	+	chr18	77677819	77677954	(CACCC)n	+
chr18	77677985	77677993	+
chr18	77677996	77677803	+	chr18	77677819	77677954	(CACCC)n	+
chr18	77678017	77678025	+
chr18	77678047	77677854	+	chr18	77677819	77677954	(CACCC)n	+
chr18	77678067	77678075	+
chr19	582675	582683	-
chr19	603363	603371	-
chr19	603442	603450	-
chr19	1282596	1282403	-	chr19	1282372	1282707	G-rich	+
chr19	1528444	1528452	+
chr19	1528582	1528389	+	chr19	1528464	1528655	(CCCA)n	+
chr19	1528616	1528423	+	chr19	1528464	1528655	(CCCA)n	+
chr19	1528735	1528542	+	chr19	1528464	1528655	(CCCA)n	+
chr19	1528735	1528542	+	chr19	1528592	1528778	C-rich	+
chr19	1528752	1528559	+	chr19	1528464	1528655	(CCCA)n	+
chr19	1528752	1528559	+	chr19	1528592	1528778	C-rich	+
chr19	1528769	1528576	+	chr19	1528592	1528778	C-rich	+
chr19	1528786	1528593	+	chr19	1528592	1528778	C-rich	+
chr19	1528803	1528610	+	chr19	1528592	1528778	C-rich	+
chr19	1528840	1528647	+	chr19	1528592	1528778	C-rich	+
chr19	1528857	1528664	+	chr19	1528592	1528778	C-rich	+
chr19	1562022	1561829	-	chr19	1561674	1561945	AluJb	-
chr19	1562073	1561880	-	chr19	1561945	1561978	AluJb	+
chr19	1562073	1561880	-	chr19	1561978	1562274	AluY	+
chr19	1562094	1561901	+	chr19	1561978	1562274	AluY	+
chr19	2360730	2360738	-
chr19	6149895	6149702	-	chr19	6149515	6149818	AluSx3	-
chr19	6315974	6315781	+	chr19	6315860	6316160	AluSg	+
chr19	8626133	8626141	-
chr19	8626133	8626141	-
chr19	8626141	8626149	-
chr19	8626144	8625951	-	chr19	8625920	8626067	AluJb	-
chr19	10413810	10413617	-	chr19	10413536	10413733	AluSx1	-
chr19	10413858	10413665	+	chr19	10413733	10413815	AluJb	-
chr19	10413892	10413699	-	chr19	10413733	10413815	AluJb	-
chr19	14554664	14554471	+	chr19	14554565	14554744	(CA)n	+
chr19	15607043	15606850	-	chr19	15606679	15606966	AluJb	-
chr19	15607127	15606934	+	chr19	15607011	15607194	AluSx1	+
chr19	19305686	19305493	-	chr19	19305346	19305609	AluJo	-
chr19	21910203	21910211	-
chr19	22869072	22869080	+
chr19	23927210	23927218	-
chr19	23927294	23927302	-
chr19	29737295	29737303	-
chr19	30057122	30056929	-	chr19	30057015	30057211	G-rich	+
chr19	30057149	30056956	-	chr19	30057015	30057211	G-rich	+
chr19	30057175	30056982	-	chr19	30057015	30057211	G-rich	+
chr19	30057228	30057035	-	chr19	30057015	30057211	G-rich	+
chr19	30057255	30057062	-	chr19	30057015	30057211	G-rich	+
chr19	30057282	30057089	-	chr19	30057015	30057211	G-rich	+
chr19	30057309	30057116	-	chr19	30057015	30057211	G-rich	+
chr19	30057576	30057584	-
chr19	30662039	30661846	-	chr19	30661892	30662068	(TG)n	+
chr19	30662136	30661943	-	chr19	30661892	30662068	(TG)n	+
chr19	30662202	30662009	-	chr19	30662086	30662514	(TG)n	+
chr19	30662218	30662025	-	chr19	30662086	30662514	(TG)n	+
chr19	30662534	30662542	-
chr19	30662584	30662391	-	chr19	30662086	30662514	(TG)n	+
chr19	30662602	30662409	-	chr19	30662086	30662514	(TG)n	+
chr19	30662680	30662487	-	chr19	30662557	30662615	(TG)n	+
chr19	33706492	33706500	+
chr19	33706516	33706524	+
chr19	33706540	33706548	+
chr19	33725581	33725589	+
chr19	33725723	33725530	+	chr19	33725628	33725786	L2c	+
chr19	33725765	33725572	+	chr19	33725628	33725786	L2c	+
chr19	35919471	35919278	-	chr19	35919235	35919393	AluSq10	-
chr19	41927490	41927297	-	chr19	41927107	41927936	L2b	-
chr19	41927538	41927345	-	chr19	41927107	41927936	L2b	-
chr19	41927538	41927345	-	chr19	41927107	41927936	L2b	-
chr19	41927553	41927360	-	chr19	41927107	41927936	L2b	-
chr19	41927553	41927360	-	chr19	41927107	41927936	L2b	-
chr19	41927583	41927390	-	chr19	41927107	41927936	L2b	-
chr19	45768766	45768774	-
chr19	45768766	45768774	-
chr19	45768789	45768797	-
chr19	45768846	45768854	-
chr19	45768869	45768877	-
chr19	45768885	45768893	-
chr19	45768924	45768932	-
chr19	45769028	45769036	-
chr19	45769069	45769077	-
chr19	45769109	45769117	-
chr19	46530851	46530859	-
chr19	46530888	46530896	-
chr19	46530914	46530721	-	chr19	46530523	46530825	AluSx1	-
chr19	46530921	46530929	-
chr19	46530958	46530966	-
chr19	46530991	46530999	-
chr19	46571152	46571160	-
chr19	46571152	46571160	-
chr19	52942315	52942323	+
chr19	52942399	52942407	+
chr19	53117243	53117251	-
chr19	53208146	53208154	-
chr19	53343496	53343504	-
chr19	53343568	53343576	-
chr19	53343596	53343604	-
chr19	55930216	55930023	+	chr19	55930100	55930155	AluYc	+
chr19	56768944	56768952	+
chr19	56769016	56769024	+
chr19	56769088	56769096	+
chr19	56769160	56769168	+
chr19	56769232	56769240	+
chr19	56769305	56769313	+
chr19	56769376	56769384	+
chr19	58769773	58769781	-
chr19	58769803	58769811	-
chr19	58769833	58769841	-
chr19	58769863	58769871	-
chr19	58769893	58769901	-
chr19	58769923	58769931	-
chr2	970975	970983	+
chr2	1004896	1004904	+
chr2	1004958	1004966	+
chr2	1005021	1005029	+
chr2	1005083	1005091	+
chr2	1005145	1005153	+
chr2	1526090	1526098	+
chr2	1526170	1526178	+
chr2	2772861	2772668	+	chr2	2772753	2773007	C-rich	+
chr2	2772861	2772668	+	chr2	2772753	2773007	C-rich	+
chr2	2772932	2772739	+	chr2	2772753	2773007	C-rich	+
chr2	2772932	2772739	+	chr2	2772753	2773007	C-rich	+
chr2	2773001	2772808	+	chr2	2772753	2773007	C-rich	+
chr2	2773001	2772808	+	chr2	2772753	2773007	C-rich	+
chr2	3281062	3280869	+	chr2	3280946	3281049	C-rich	+
chr2	3281114	3280921	+	chr2	3280946	3281049	C-rich	+
chr2	3281140	3280947	+	chr2	3280946	3281049	C-rich	+
chr2	5704451	5704459	+
chr2	5875110	5875118	-
chr2	5875148	5875156	-
chr2	5875159	5875167	-
chr2	38529483	38529290	-	chr2	38528450	38529453	L1MA3	+
chr2	38529558	38529365	-	chr2	38529453	38529522	AluSx	+
chr2	38529569	38529376	+	chr2	38529453	38529522	AluSx	+
chr2	85175816	85175623	-	chr2	85175711	85176017	AluSz	+
chr2	85175827	85175634	+	chr2	85175711	85176017	AluSz	+
chr2	87444238	87444246	-
chr2	87444238	87444246	-
chr2	87444304	87444312	-
chr2	87444304	87444312	-
chr2	87444326	87444334	-
chr2	87444347	87444355	-
chr2	87444347	87444355	-
chr2	110324058	110323865	-	chr2	110323690	110324018	AluSx1	-
chr2	110324095	110323902	-	chr2	110323690	110324018	AluSx1	-
chr2	112506169	112506177	+
chr2	112506169	112506177	+
chr2	112506190	112506198	+
chr2	112506212	112506220	+
chr2	112506212	112506220	+
chr2	112506278	112506286	+
chr2	112506278	112506286	+
chr2	112506300	112506308	+
chr2	112506300	112506308	+
chr2	127801658	127801465	+	chr2	127801445	127801562	(CTCA)n	+
chr2	127801658	127801465	+	chr2	127801445	127801562	(CTCA)n	+
chr2	127801716	127801523	+	chr2	127801567	127801735	(CA)n	+
chr2	127801933	127801740	+	chr2	127801767	127802122	(CA)n	+
chr2	127801993	127801800	+	chr2	127801767	127802122	(CA)n	+
chr2	127802033	127801840	+	chr2	127801767	127802122	(CA)n	+
chr2	127802071	127801878	+	chr2	127801767	127802122	(CA)n	+
chr2	129196057	129195864	-	chr2	129195899	129195994	(TG)n	+
chr2	129196082	129195889	-	chr2	129195899	129195994	(TG)n	+
chr2	129196144	129195951	-	chr2	129196038	129196108	(TG)n	+
chr2	129363870	129363878	-
chr2	129363870	129363878	-
chr2	129363909	129363917	-
chr2	129363948	129363956	-
chr2	129363948	129363956	-
chr2	129363987	129363995	-
chr2	129364026	129364034	-
chr2	129364065	129364073	-
chr2	129364104	129364112	-
chr2	129364143	129364151	-
chr2	129364143	129364151	-
chr2	129540547	129540555	+
chr2	214833157	214832964	+	chr2	214832897	214833216	AluSx1	-
chr2	219221139	219220946	-	chr2	219220897	219221062	AluSz	-
chr2	219221239	219221046	+	chr2	219221123	219221421	AluSx4	+
chr2	219484979	219484786	-	chr2	219484603	219484901	AluJb	-
chr2	219485035	219484842	-	chr2	219484940	219485231	AluSz6	+
chr2	219485056	219484863	+	chr2	219484940	219485231	AluSz6	+
chr2	236473250	236473258	-
chr2	236473280	236473288	-
chr2	236473310	236473318	-
chr2	236473340	236473348	-
chr2	236473370	236473378	-
chr2	236473400	236473408	-
chr2	236473430	236473438	-
chr2	236473460	236473468	-
chr2	236473490	236473498	-
chr2	236473520	236473528	-
chr2	236473611	236473619	-
chr2	236473703	236473711	-
chr2	236473763	236473771	-
chr2	236473793	236473801	-
chr2	236473823	236473831	-
chr2	236473854	236473862	-
chr2	236473885	236473893	-
chr2	239442414	239442422	+
chr2	239442456	239442464	+
chr2	239442495	239442503	+
chr2	239442537	239442545	+
chr2	239443120	239443128	+
chr2	239444990	239444998	+
chr2	239445732	239445740	+
chr2	239445816	239445824	+
chr2	239447745	239447753	+
chr2	239447787	239447795	+
chr2	239447829	239447837	+
chr2	239448037	239448045	+
chr2	239448121	239448129	+
chr2	239448787	239448795	+
chr2	239449038	239449046	+
chr2	239449861	239449869	+
chr2	239453640	239453648	+
chr2	239455406	239455414	+
chr2	239457125	239457133	+
chr2	239457167	239457175	+
chr2	239457249	239457257	+
chr2	239457291	239457299	+
chr2	239459440	239459448	+
chr2	239459726	239459734	+
chr2	239460066	239460074	+
chr2	240080844	240080852	+
chr2	240080876	240080683	+	chr2	240080645	240080825	(CA)n	+
chr2	240080876	240080683	+	chr2	240080645	240080825	(CA)n	+
chr2	240080893	240080901	+
chr2	240080919	240080726	+	chr2	240080645	240080825	(CA)n	+
chr2	240080929	240080937	+
chr2	240081073	240080880	+	chr2	240080945	240081105	C-rich	+
chr2	240081108	240080915	+	chr2	240080945	240081105	C-rich	+
chr2	240486956	240486964	-
chr2	240487036	240487044	-
chr2	240487058	240487066	-
chr2	240487102	240487110	-
chr2	240487193	240487201	-
chr2	240487575	240487583	-
chr2	240487618	240487626	-
chr2	240487666	240487674	-
chr2	240487710	240487718	-
chr2	240487710	240487718	-
chr2	240487770	240487778	-
chr2	241048005	241048013	+
chr2	241048005	241048013	+
chr2	242820714	242820722	+
chr2	242820750	242820758	+
chr2	242820786	242820794	+
chr2	242820858	242820866	+
chr2	242820894	242820902	+
chr2	242821030	242820837	+	chr2	242820922	242821087	(CCCGAA)n	+
chr2	242925267	242925275	+
chr2	242925318	242925326	+
chr2	242985295	242985303	-
chr2	242985323	242985331	-
chr2	242985351	242985359	-
chr20	18189776	18189784	+
chr20	18189776	18189784	+
chr20	18189806	18189814	+
chr20	18189806	18189814	+
chr20	18189848	18189856	+
chr20	18189848	18189856	+
chr20	18189889	18189897	+
chr20	18189889	18189897	+
chr20	18189943	18189951	+
chr20	18189943	18189951	+
chr20	18189982	18189990	+
chr20	18189982	18189990	+
chr20	18190023	18190031	+
chr20	18190023	18190031	+
chr20	18190106	18190114	+
chr20	18190106	18190114	+
chr20	18190145	18190153	+
chr20	18190145	18190153	+
chr20	18190187	18190195	+
chr20	18190187	18190195	+
chr20	18190229	18190237	+
chr20	18190229	18190237	+
chr20	18190270	18190278	+
chr20	18190270	18190278	+
chr20	18190354	18190362	+
chr20	18190354	18190362	+
chr20	18190395	18190403	+
chr20	18190395	18190403	+
chr20	18190436	18190444	+
chr20	18190436	18190444	+
chr20	18190477	18190485	+
chr20	18190477	18190485	+
chr20	18190519	18190527	+
chr20	18190519	18190527	+
chr20	18190561	18190569	+
chr20	18190561	18190569	+
chr20	18190602	18190610	+
chr20	18190602	18190610	+
chr20	18190643	18190651	+
chr20	18190643	18190651	+
chr20	18190684	18190692	+
chr20	18190684	18190692	+
chr20	18190726	18190734	+
chr20	18190726	18190734	+
chr20	18190767	18190775	+
chr20	18190767	18190775	+
chr20	18190849	18190857	+
chr20	18190849	18190857	+
chr20	18190891	18190899	+
chr20	18190891	18190899	+
chr20	18190932	18190940	+
chr20	18190932	18190940	+
chr20	18190974	18190982	+
chr20	18190974	18190982	+
chr20	18191015	18191023	+
chr20	18191015	18191023	+
chr20	18191056	18191064	+
chr20	18191056	18191064	+
chr20	18191097	18191105	+
chr20	18191097	18191105	+
chr20	18191139	18191147	+
chr20	18191139	18191147	+
chr20	18191180	18191188	+
chr20	18191180	18191188	+
chr20	18191222	18191230	+
chr20	18191222	18191230	+
chr20	18191263	18191271	+
chr20	18191263	18191271	+
chr20	18191302	18191310	+
chr20	18191302	18191310	+
chr20	25529560	25529568	+
chr20	25529660	25529668	+
chr20	25529810	25529617	+	chr20	25529674	25529855	(CCCCAG)n	+
chr20	25529860	25529667	+	chr20	25529674	25529855	(CCCCAG)n	+
chr20	25529910	25529717	+	chr20	25529674	25529855	(CCCCAG)n	+
chr20	39828681	39828488	+	chr20	39828342	39828638	AluSz	-
chr20	39828681	39828488	+	chr20	39828342	39828638	AluSz	-
chr20	39828715	39828522	-	chr20	39828342	39828638	AluSz	-
chr20	41437955	41437963	-
chr20	41437974	41437982	-
chr20	41437990	41437998	-
chr20	42761400	42761207	+	chr20	42761274	42761530	C-rich	+
chr20	42761400	42761207	+	chr20	42761274	42761530	C-rich	+
chr20	42761438	42761245	+	chr20	42761274	42761530	C-rich	+
chr20	42761438	42761245	+	chr20	42761274	42761530	C-rich	+
chr20	42761476	42761283	+	chr20	42761274	42761530	C-rich	+
chr20	42761476	42761283	+	chr20	42761274	42761530	C-rich	+
chr20	42761514	42761321	+	chr20	42761274	42761530	C-rich	+
chr20	42761514	42761321	+	chr20	42761274	42761530	C-rich	+
chr20	42761585	42761392	+	chr20	42761274	42761530	C-rich	+
chr20	47692711	47692518	+	chr20	47692374	47692662	AluSx	-
chr20	49300370	49300177	-	chr20	49299985	49300293	AluSx	-
chr20	49300450	49300257	+	chr20	49300334	49300632	AluSx	+
chr20	49459654	49459461	-	chr20	49459505	49459793	AluJr	-
chr20	49648515	49648523	+
chr20	49648540	49648548	+
chr20	49648590	49648598	+
chr20	49648665	49648673	+
chr20	49648715	49648723	+
chr20	49648815	49648823	+
chr20	56780706	56780714	+
chr20	56780737	56780745	+
chr20	56780783	56780791	+
chr20	56780864	56780872	+
chr20	59676043	59676051	+
chr20	59676267	59676275	+
chr20	59676491	59676499	+
chr20	59676547	59676555	+
chr20	59676771	59676779	+
chr20	59677274	59677282	+
chr20	59677330	59677338	+
chr20	59677554	59677562	+
chr20	59677610	59677618	+
chr20	61015083	61015091	+
chr20	61015105	61015113	+
chr20	61015127	61015135	+
chr20	61084687	61084695	+
chr20	61084687	61084695	+
chr20	61909763	61909771	-
chr20	61909813	61909821	-
chr20	61909862	61909870	-
chr20	61935221	61935229	-
chr20	61935261	61935269	-
chr20	61935301	61935309	-
chr20	61935341	61935349	-
chr20	61935381	61935389	-
chr20	61935421	61935429	-
chr20	61935461	61935469	-
chr20	61935501	61935509	-
chr20	61935621	61935629	-
chr20	61935661	61935669	-
chr20	61935701	61935709	-
chr20	61935741	61935749	-
chr20	61935781	61935789	-
chr20	61935821	61935829	-
chr20	61935861	61935869	-
chr20	62035693	62035701	+
chr20	62035761	62035769	+
chr20	62240354	62240362	+
chr20	62240389	62240397	+
chr20	62240423	62240431	+
chr20	62281829	62281837	+
chr20	62281885	62281893	+
chr20	62281941	62281949	+
chr20	62281998	62282006	+
chr20	62282042	62282050	+
chr20	62282099	62282107	+
chr20	62282155	62282163	+
chr21	37365977	37365784	+	chr21	37365735	37365959	(CA)n	+
chr21	40681237	40681044	+	chr21	40681126	40681377	AluJr	+
chr21	43252396	43252404	+
chr21	43252434	43252442	+
chr21	43252472	43252480	+
chr21	43252511	43252519	+
chr21	43252549	43252557	+
chr21	43252587	43252595	+
chr21	43252626	43252634	+
chr21	44631298	44631306	+
chr21	44631359	44631367	-
chr21	44631368	44631376	-
chr21	45671437	45671445	-
chr21	45671521	45671529	-
chr21	45671537	45671545	-
chr21	45797525	45797533	-
chr21	45797559	45797567	-
chr21	45797593	45797601	-
chr21	45848253	45848261	-
chr21	45848271	45848279	-
chr21	45848290	45848298	-
chr21	45848309	45848317	-
chr21	45848365	45848373	-
chr21	45848384	45848392	-
chr21	45848402	45848410	-
chr21	45848420	45848428	-
chr21	45848439	45848447	-
chr21	45848457	45848465	-
chr21	45848476	45848484	-
chr21	45848514	45848522	-
chr21	45848532	45848540	-
chr21	45848569	45848577	-
chr21	45848606	45848614	-
chr21	45848625	45848633	-
chr21	45848643	45848651	-
chr21	45848661	45848669	-
chr21	45848698	45848706	-
chr21	45848736	45848744	-
chr21	45929396	45929203	-	chr21	45929303	45929476	G-rich	+
chr21	45929418	45929225	-	chr21	45929303	45929476	G-rich	+
chr21	45929440	45929247	-	chr21	45929303	45929476	G-rich	+
chr21	45929462	45929269	-	chr21	45929303	45929476	G-rich	+
chr21	45929484	45929291	-	chr21	45929303	45929476	G-rich	+
chr21	45929506	45929313	-	chr21	45929303	45929476	G-rich	+
chr21	45929528	45929335	-	chr21	45929303	45929476	G-rich	+
chr21	45929550	45929357	-	chr21	45929303	45929476	G-rich	+
chr21	45929572	45929379	-	chr21	45929303	45929476	G-rich	+
chr21	46909884	46909691	+	chr21	46909715	46910029	C-rich	+
chr21	46909928	46909735	+	chr21	46909715	46910029	C-rich	+
chr21	46909972	46909779	+	chr21	46909715	46910029	C-rich	+
chr21	46910013	46909820	+	chr21	46909715	46910029	C-rich	+
chr21	46910054	46909861	+	chr21	46909715	46910029	C-rich	+
chr21	46982878	46982685	-	chr21	46982336	46983974	L1MC3	+
chr21	47306062	47306070	-
chr21	47306062	47306070	-
chr21	47306114	47306122	-
chr21	47306114	47306122	-
chr21	47306163	47306171	-
chr21	47306163	47306171	-
chr21	47306215	47306223	-
chr21	47306215	47306223	-
chr21	47306267	47306275	-
chr21	47306267	47306275	-
chr21	47306316	47306324	-
chr21	47306316	47306324	-
chr21	47306365	47306373	-
chr21	47306365	47306373	-
chr21	47306417	47306425	-
chr21	47306417	47306425	-
chr21	47306469	47306477	-
chr21	47306469	47306477	-
chr21	47306521	47306529	-
chr21	47306521	47306529	-
chr21	47604441	47604449	+
chr21	47604494	47604502	+
chr21	47604547	47604555	+
chr21	47604600	47604608	+
chr21	47832965	47832973	-
chr21	47833025	47833033	-
chr21	47833085	47833093	-
chr21	47833145	47833153	-
chr21	47833204	47833212	-
chr22	17627241	17627249	+
chr22	17627241	17627249	+
chr22	17627303	17627311	+
chr22	17627303	17627311	+
chr22	17627365	17627373	+
chr22	17627365	17627373	+
chr22	17627427	17627435	+
chr22	17627489	17627497	+
chr22	17627489	17627497	+
chr22	17627551	17627559	+
chr22	17627613	17627621	+
chr22	17627675	17627683	+
chr22	17627737	17627745	+
chr22	17627799	17627807	+
chr22	17627861	17627869	+
chr22	17627923	17627931	+
chr22	17627985	17627993	+
chr22	17628047	17628055	+
chr22	17628109	17628117	+
chr22	17628171	17628179	+
chr22	17628233	17628241	+
chr22	17628295	17628303	+
chr22	17628353	17628361	+
chr22	17628353	17628361	+
chr22	17628415	17628423	+
chr22	17628477	17628485	+
chr22	17628539	17628547	+
chr22	17628601	17628609	+
chr22	17628601	17628609	+
chr22	22565481	22565489	-
chr22	22565517	22565525	-
chr22	22565553	22565561	-
chr22	25202639	25202647	-
chr22	25556663	25556671	+
chr22	25556683	25556691	+
chr22	25556703	25556711	+
chr22	30996537	30996344	-	chr22	30996387	30996518	AluJo	+
chr22	32025433	32025240	-	chr22	32025229	32025406	(TG)n	+
chr22	32025462	32025269	-	chr22	32025229	32025406	(TG)n	+
chr22	32025500	32025307	-	chr22	32025229	32025406	(TG)n	+
chr22	32299132	32299140	+
chr22	32299132	32299140	+
chr22	32299268	32299075	+	chr22	32299168	32299345	C-rich	+
chr22	32299268	32299075	+	chr22	32299168	32299345	C-rich	+
chr22	32299292	32299099	+	chr22	32299168	32299345	C-rich	+
chr22	32299292	32299099	+	chr22	32299168	32299345	C-rich	+
chr22	32299316	32299123	+	chr22	32299168	32299345	C-rich	+
chr22	32299316	32299123	+	chr22	32299168	32299345	C-rich	+
chr22	32299340	32299147	+	chr22	32299168	32299345	C-rich	+
chr22	32299340	32299147	+	chr22	32299168	32299345	C-rich	+
chr22	32299353	32299361	+
chr22	32299353	32299361	+
chr22	32299363	32299170	+	chr22	32299168	32299345	C-rich	+
chr22	32299363	32299170	+	chr22	32299168	32299345	C-rich	+
chr22	32299376	32299384	+
chr22	32299376	32299384	+
chr22	32299431	32299238	+	chr22	32299168	32299345	C-rich	+
chr22	32299431	32299238	+	chr22	32299168	32299345	C-rich	+
chr22	32299499	32299306	+	chr22	32299399	32299569	(CACCT)n	+
chr22	32299499	32299306	+	chr22	32299399	32299569	(CACCT)n	+
chr22	32299522	32299329	+	chr22	32299399	32299569	(CACCT)n	+
chr22	32299522	32299329	+	chr22	32299399	32299569	(CACCT)n	+
chr22	32299544	32299351	+	chr22	32299399	32299569	(CACCT)n	+
chr22	32299544	32299351	+	chr22	32299399	32299569	(CACCT)n	+
chr22	32299567	32299374	+	chr22	32299399	32299569	(CACCT)n	+
chr22	32299567	32299374	+	chr22	32299399	32299569	(CACCT)n	+
chr22	32299604	32299612	+
chr22	32299604	32299612	+
chr22	32299613	32299420	+	chr22	32299399	32299569	(CACCT)n	+
chr22	32299613	32299420	+	chr22	32299399	32299569	(CACCT)n	+
chr22	32299626	32299634	+
chr22	32299626	32299634	+
chr22	32299637	32299444	+	chr22	32299399	32299569	(CACCT)n	+
chr22	32299637	32299444	+	chr22	32299399	32299569	(CACCT)n	+
chr22	32299661	32299468	+	chr22	32299399	32299569	(CACCT)n	+
chr22	32299661	32299468	+	chr22	32299399	32299569	(CACCT)n	+
chr22	32299672	32299680	+
chr22	32299672	32299680	+
chr22	32299695	32299703	+
chr22	32299695	32299703	+
chr22	32299742	32299750	+
chr22	32299742	32299750	+
chr22	35739617	35739625	+
chr22	36821613	36821420	-	chr22	36821520	36821831	AluSx3	+
chr22	36821625	36821432	-	chr22	36821520	36821831	AluSx3	+
chr22	36821636	36821443	+	chr22	36821520	36821831	AluSx3	+
chr22	42325039	42325047	-
chr22	42325185	42324992	-	chr22	42325070	42325168	G-rich	+
chr22	42325229	42325036	-	chr22	42325070	42325168	G-rich	+
chr22	45057428	45057436	-
chr22	45437885	45437692	+	chr22	45437612	45437836	AluSx	+
chr22	47946643	47946651	+
chr22	48003802	48003810	+
chr22	48003940	48003747	+	chr22	48003836	48003880	AluSx	-
chr22	48701929	48701736	-	chr22	48701813	48701970	(GGGTG)n	+
chr22	48701929	48701736	-	chr22	48701813	48701970	(GGGTG)n	+
chr22	48701944	48701751	-	chr22	48701813	48701970	(GGGTG)n	+
chr22	48701944	48701751	-	chr22	48701813	48701970	(GGGTG)n	+
chr22	48701997	48701804	-	chr22	48701813	48701970	(GGGTG)n	+
chr22	48701997	48701804	-	chr22	48701813	48701970	(GGGTG)n	+
chr22	49845414	49845422	+
chr22	49845464	49845472	+
chr22	49845499	49845507	+
chr22	49845534	49845542	+
chr22	50316598	50316405	-	chr22	50316401	50316593	G-rich	+
chr22	50316628	50316435	-	chr22	50316401	50316593	G-rich	+
chr22	50316657	50316464	-	chr22	50316401	50316593	G-rich	+
chr22	50316685	50316492	-	chr22	50316401	50316593	G-rich	+
chr22	50678306	50678314	-
chr22	50678351	50678359	-
chr22	50678396	50678404	-
chr3	2476474	2476281	-	chr3	2476372	2476471	L3	-
chr3	28260326	28260334	-
chr3	32717187	32716994	+	chr3	32716978	32717141	AluJb	-
chr3	32717221	32717028	-	chr3	32716978	32717141	AluJb	-
chr3	45121852	45121860	-
chr3	45121869	45121877	-
chr3	45121886	45121894	-
chr3	53243576	53243383	+	chr3	53243460	53243547	AluSx	+
chr3	127297847	127297855	+
chr3	127297862	127297870	+
chr3	127297875	127297883	+
chr3	127297903	127297911	+
chr3	158289999	158289806	-	chr3	158289852	158290020	G-rich	+
chr3	158290018	158289825	-	chr3	158289852	158290020	G-rich	+
chr3	158290078	158289885	-	chr3	158289852	158290020	G-rich	+
chr3	184220435	184220443	-
chr3	184220525	184220533	-
chr3	184220615	184220623	-
chr3	184220705	184220713	-
chr3	184220795	184220803	-
chr3	184220825	184220833	-
chr3	184220855	184220863	-
chr3	184220885	184220893	-
chr3	184220915	184220923	-
chr3	194727912	194727719	+	chr3	194727796	194727834	AluSx	+
chr3	194727953	194727760	+	chr3	194727839	194727872	AluSx	+
chr3	194727994	194727801	+	chr3	194727878	194728183	AluJo	+
chr3	195500312	195500320	-
chr3	195500312	195500320	-
chr3	195500343	195500351	-
chr3	195500343	195500351	-
chr3	195500374	195500382	-
chr3	195500374	195500382	-
chr3	195500405	195500413	-
chr3	195500405	195500413	-
chr3	195500436	195500444	-
chr3	195500436	195500444	-
chr3	195500467	195500475	-
chr3	195500467	195500475	-
chr3	195500498	195500506	-
chr3	195500498	195500506	-
chr3	195500529	195500537	-
chr3	195500529	195500537	-
chr3	195500560	195500568	-
chr3	195500560	195500568	-
chr3	195500591	195500599	-
chr3	195500591	195500599	-
chr3	195500622	195500630	-
chr3	195500622	195500630	-
chr3	197422116	197421923	+	chr3	197422002	197422052	AluSp	+
chr3	197422183	197421990	+	chr3	197422069	197422136	AluJo	+
chr3	197422250	197422057	+	chr3	197422136	197422198	AluJb	+
chr3	197506751	197506759	+
chr3	197506886	197506894	+
chr3	197507027	197507035	+
chr4	727940	727948	+
chr4	727959	727967	+
chr4	727996	728004	+
chr4	849965	849973	+
chr4	849988	849996	+
chr4	850027	850035	+
chr4	850060	850068	+
chr4	850103	850111	+
chr4	850126	850134	+
chr4	850136	850144	+
chr4	850172	850180	+
chr4	850211	850219	+
chr4	850276	850284	+
chr4	850302	850310	+
chr4	850328	850336	+
chr4	850406	850414	+
chr4	850429	850437	+
chr4	850462	850470	+
chr4	944495	944503	-
chr4	944495	944503	-
chr4	944519	944527	-
chr4	944519	944527	-
chr4	944543	944551	-
chr4	944543	944551	-
chr4	944576	944584	-
chr4	944576	944584	-
chr4	944709	944516	-	chr4	944609	944772	(GTGTG)n	+
chr4	944709	944516	-	chr4	944609	944772	(GTGTG)n	+
chr4	944742	944549	-	chr4	944609	944772	(GTGTG)n	+
chr4	944742	944549	-	chr4	944609	944772	(GTGTG)n	+
chr4	944766	944573	-	chr4	944609	944772	(GTGTG)n	+
chr4	944766	944573	-	chr4	944609	944772	(GTGTG)n	+
chr4	944790	944597	-	chr4	944609	944772	(GTGTG)n	+
chr4	944790	944597	-	chr4	944609	944772	(GTGTG)n	+
chr4	944832	944639	-	chr4	944609	944772	(GTGTG)n	+
chr4	944832	944639	-	chr4	944609	944772	(GTGTG)n	+
chr4	944865	944672	-	chr4	944609	944772	(GTGTG)n	+
chr4	1200584	1200592	-
chr4	1200646	1200654	-
chr4	1200656	1200664	-
chr4	1200737	1200745	-
chr4	1200748	1200756	-
chr4	1200809	1200817	-
chr4	3867909	3867917	-
chr4	3867965	3867973	-
chr4	7459218	7459226	-
chr4	7527807	7527614	+	chr4	7527579	7527762	CT-rich	+
chr4	71347038	71347046	+
chr4	71347107	71347115	+
chr4	71347176	71347184	+
chr4	71347245	71347253	+
chr4	71347314	71347322	+
chr4	79441258	79441266	+
chr4	79441282	79441290	+
chr4	79441282	79441290	+
chr4	79441306	79441314	+
chr4	79441306	79441314	+
chr4	103319889	103319696	+	chr4	103319773	103320062	AluJb	+
chr4	103319923	103319730	-	chr4	103319773	103320062	AluJb	+
chr4	183002563	183002370	+	chr4	183002447	183002764	AluSx4	+
chr4	183002572	183002379	+	chr4	183002447	183002764	AluSx4	+
chr4	186955056	186955064	+
chr4	186955101	186955109	+
chr4	186955146	186955154	+
chr4	186955191	186955199	+
chr4	186955236	186955244	+
chr4	186955281	186955289	+
chr4	186955326	186955334	+
chr4	186955371	186955379	+
chr4	186956181	186956189	+
chr4	186956271	186956279	+
chr4	189717924	189717731	+	chr4	189717796	189718106	(CACCG)n	+
chr4	189717985	189717792	+	chr4	189717796	189718106	(CACCG)n	+
chr4	189718006	189717813	+	chr4	189717796	189718106	(CACCG)n	+
chr4	189718048	189717855	+	chr4	189717796	189718106	(CACCG)n	+
chr4	189718111	189717918	+	chr4	189717796	189718106	(CACCG)n	+
chr4	189718132	189717939	+	chr4	189717796	189718106	(CACCG)n	+
chr4	189718153	189717960	+	chr4	189717796	189718106	(CACCG)n	+
chr4	189718174	189717981	+	chr4	189717796	189718106	(CACCG)n	+
chr4	189718237	189718044	+	chr4	189718130	189718312	(CCGCG)n	+
chr4	189718258	189718065	+	chr4	189718130	189718312	(CCGCG)n	+
chr4	189718279	189718086	+	chr4	189718130	189718312	(CCGCG)n	+
chr4	189718300	189718107	+	chr4	189718130	189718312	(CCGCG)n	+
chr4	189718363	189718170	+	chr4	189718130	189718312	(CCGCG)n	+
chr4	189718384	189718191	+	chr4	189718130	189718312	(CCGCG)n	+
chr5	648399	648407	-
chr5	648399	648407	-
chr5	648413	648421	-
chr5	648453	648461	-
chr5	648466	648474	-
chr5	648479	648487	-
chr5	648568	648576	-
chr5	648581	648589	-
chr5	648607	648615	-
chr5	648620	648628	-
chr5	648620	648628	-
chr5	648634	648642	-
chr5	648647	648655	-
chr5	648660	648668	-
chr5	648673	648681	-
chr5	648673	648681	-
chr5	648687	648695	-
chr5	648700	648708	-
chr5	648755	648763	-
chr5	648768	648776	-
chr5	648781	648789	-
chr5	648781	648789	-
chr5	648860	648868	-
chr5	648860	648868	-
chr5	648874	648882	-
chr5	648874	648882	-
chr5	648888	648896	-
chr5	648901	648909	-
chr5	648928	648936	-
chr5	648941	648949	-
chr5	648954	648962	-
chr5	648954	648962	-
chr5	648968	648976	-
chr5	648981	648989	-
chr5	648994	649002	-
chr5	649034	649042	-
chr5	649047	649055	-
chr5	649060	649068	-
chr5	649149	649157	-
chr5	649162	649170	-
chr5	649175	649183	-
chr5	649175	649183	-
chr5	649189	649197	-
chr5	649202	649210	-
chr5	649215	649223	-
chr5	649215	649223	-
chr5	649229	649237	-
chr5	649281	649289	-
chr5	649281	649289	-
chr5	649295	649303	-
chr5	649308	649316	-
chr5	649321	649329	-
chr5	649321	649329	-
chr5	649335	649343	-
chr5	649348	649356	-
chr5	649361	649369	-
chr5	649361	649369	-
chr5	649375	649383	-
chr5	649388	649396	-
chr5	649480	649488	-
chr5	649493	649501	-
chr5	649560	649568	-
chr5	649560	649568	-
chr5	649574	649582	-
chr5	649587	649595	-
chr5	649600	649608	-
chr5	649600	649608	-
chr5	649614	649622	-
chr5	649627	649635	-
chr5	649640	649648	-
chr5	649640	649648	-
chr5	649654	649662	-
chr5	649667	649675	-
chr5	649746	649754	-
chr5	649759	649767	-
chr5	649868	649876	-
chr5	649895	649903	-
chr5	649906	649914	-
chr5	649919	649927	-
chr5	649932	649940	-
[truncated: 965 more rows]
